# Supplementary material for: 2-(6-Chloro-2,3,4,9-tetra­hydro-1H-carbazol-1-yl­idene)propane­dinitrile
Source: Acta Crystallogr Sect E Struct Rep Online. 2011 Nov 12;67(Pt 12):o3268. doi: 10.1107/S1600536811046575 (PMC3238926; doi:10.1107/S1600536811046575)
Supplement: Supplementary file 1 [file e-67-o3268-sup1.cif]

##############################################################################
#                                                                            #
# This CIF contains the data in a paper accepted for publication in          #
# Acta Crystallographica Section E. It conforms to the requirements of       #
# Notes for Authors for Acta Crystallographica Section E, and has been       #
# peer reviewed under the auspices of the IUCr Commission on Journals.       #
#                                                                            #
# Full details of the Crystallographic Information File format               #
# are given in the paper "The Crystallographic Information File (CIF):       #
# a New Standard Archive File for Crystallography" by S. R. Hall, F. H.      #
# Allen and I. D. Brown [Acta Cryst. (1991), A47, 655-685].                  #
#                                                                            #
# The current version of the core CIF dictionary is obtainable from          #
# ftp://ftp.iucr.org/pub/cif_core.dic.                                       #
#                                                                            #
# Software is freely available for graphical display of the structure(s)     #
# in this CIF. For information consult the CIF software page                 #
# http://www.iucr.org/resources/cif/software.                                #
#                                                                            #
# This file may be used for bona fide research purposes within the           #
# scientific community so long as proper attribution is given to the journal # 
# article from which it was obtained.                                        #
#                                                                            #
##############################################################################
data_global
_audit_creation_method     SHELXL-97
_journal_date_recd_electronic     2011-09-26
_journal_date_accepted     2011-11-04
_journal_name_full     'Acta Crystallographica, Section E'
_journal_year     2011
_journal_volume     67
_journal_issue     12
_journal_page_first     o3268
_journal_page_last     o3268
_journal_paper_category     QO
_journal_coeditor_code     BT5656
_publ_contact_author_name     'M. N. Ponnuswamy'
_publ_contact_author_address
;   Centre of Advanced Study in Crystallography and Biophysics
    University of Madras
    Guindy Campus
    Chennai 600 025
    India
;
_publ_contact_author_email     mnpsy2004@yahoo.com
_publ_contact_author_fax     '+9144 22352494'
_publ_contact_author_phone     '+9144 22300122'
_publ_section_title
;
2-(6-Chloro-2,3,4,9-tetrahydro-1<i>H</i>-carbazol-1-ylidene)propanedinitrile
;
loop_
    _publ_author_name
    _publ_author_address
    'M. Sekar'
;
      Post Graduate and Research Department of Chemistry
      Sri Ramakrishna Mission Vidyalaya College of Arts and Science
      Coimbatore 641 020
      India
;
    'R. Velmurugan'
;
      Post Graduate and Research Department of Chemistry
      Sri Ramakrishna Mission Vidyalaya College of Arts and Science
      Coimbatore 641 020
      India
;
    'A. V. Vijayasankar'
;
      Department of Engineering Chemistry
      Christ University
      Bangalore 560 029
      Karnataka
      India
;
    'P. Ramesh'
;
      Centre of Advanced Study in Crystallography and Biophysics
      University of Madras
      Guindy Campus
      Chennai 600 025
      India
;
    'M. N. Ponnuswamy'
;
      Centre of Advanced Study in Crystallography and Biophysics
      University of Madras
      Guindy Campus
      Chennai 600 025
      India
;
data_I
_audit_creation_method     SHELXL-97
_chemical_name_systematic
;
2-(6-Chloro-2,3,4,9-tetrahydro-1<i>H</i>-carbazol-1-ylidene)propanedinitrile
;
_chemical_name_common
;
;
_chemical_formula_moiety     'C15 H10 Cl N3'
_chemical_formula_sum     'C15 H10 Cl N3'
_chemical_formula_iupac     'C15 H10 Cl N3'
_chemical_formula_weight     267.71
_chemical_melting_point     ?
_symmetry_cell_setting     monoclinic
_symmetry_space_group_name_H-M     'P 21/n'
_symmetry_space_group_name_Hall     '-P 2yn'
loop_
    _symmetry_equiv_pos_as_xyz
    'x, y, z'
    '-x+1/2, y+1/2, -z+1/2'
    '-x, -y, -z'
    'x-1/2, -y-1/2, z-1/2'
_cell_length_a     7.5731(3)
_cell_length_b     7.6865(3)
_cell_length_c     22.2867(8)
_cell_angle_alpha     90.00
_cell_angle_beta     97.437(2)
_cell_angle_gamma     90.00
_cell_volume     1286.41(9)
_cell_formula_units_Z     4
_cell_measurement_reflns_used     4023
_cell_measurement_theta_min     2.75
_cell_measurement_theta_max     30.49
_cell_measurement_temperature     293(2)
_exptl_crystal_description     Block
_exptl_crystal_colour     Brown
_exptl_crystal_size_max     0.20
_exptl_crystal_size_mid     0.19
_exptl_crystal_size_min     0.17
_exptl_crystal_density_diffrn     1.382
_exptl_crystal_density_meas     ?
_exptl_crystal_density_method     'not measured'
_exptl_crystal_F_000     552
_exptl_absorpt_coefficient_mu     0.285
_exptl_absorpt_correction_type     multi-scan
_exptl_absorpt_process_details     '(SADABS; Bruker, 1998)'
_exptl_absorpt_correction_T_min     0.945
_exptl_absorpt_correction_T_max     0.953
_exptl_special_details     ?
_diffrn_ambient_temperature     293(2)
_diffrn_radiation_type     MoK\a
_diffrn_radiation_wavelength     0.71073
_diffrn_radiation_source     'fine-focus sealed tube'
_diffrn_radiation_monochromator     graphite
_diffrn_measurement_device_type     'Bruker SMART APEX CCD detector'
_diffrn_measurement_method     '\w scans'
_diffrn_detector_area_resol_mean     ?
_diffrn_reflns_number     24123
_diffrn_reflns_av_R_equivalents     0.0306
_diffrn_reflns_av_sigmaI/netI     0.0292
_diffrn_reflns_theta_min     2.75
_diffrn_reflns_theta_max     30.49
_diffrn_reflns_theta_full     25.00
_diffrn_measured_fraction_theta_max     0.976
_diffrn_measured_fraction_theta_full     0.999
_diffrn_reflns_limit_h_min     -10
_diffrn_reflns_limit_h_max     10
_diffrn_reflns_limit_k_min     -10
_diffrn_reflns_limit_k_max     10
_diffrn_reflns_limit_l_min     -30
_diffrn_reflns_limit_l_max     30
_diffrn_standards_number     ?
_diffrn_standards_interval_count     ?
_diffrn_standards_interval_time     ?
_diffrn_standards_decay_%     ?
_refine_special_details
;
Refinement of <i>F</i>^2^ against ALL reflections. The weighted <i>R</i>-factor
<i>wR</i> and goodness of fit <i>S</i> are based on <i>F</i>^2^, conventional
<i>R</i>-factors <i>R</i> are based on <i>F</i>, with <i>F</i> set to zero for
negative <i>F</i>^2^. The threshold expression of <i>F</i>^2^ >
\s(<i>F</i>^2^) is used only for calculating <i>R</i>-factors(gt) <i>etc</i>.
and is not relevant to the choice of reflections for refinement.
<i>R</i>-factors based on <i>F</i>^2^ are statistically about twice as large
as those based on <i>F</i>, and <i>R</i>- factors based on ALL data will be
even larger.
;
_reflns_number_total     3828
_reflns_number_gt     2569
_reflns_threshold_expression     I>2\s(I)
_refine_ls_structure_factor_coef     Fsqd
_refine_ls_matrix_type     full
_refine_ls_R_factor_all     0.0852
_refine_ls_R_factor_gt     0.0534
_refine_ls_wR_factor_gt     0.1426
_refine_ls_wR_factor_ref     0.1644
_refine_ls_goodness_of_fit_ref     1.007
_refine_ls_restrained_S_all     1.032
_refine_ls_number_reflns     3828
_refine_ls_number_parameters     186
_refine_ls_number_restraints     1
_refine_ls_hydrogen_treatment     mixed
_refine_ls_weighting_scheme     calc
_refine_ls_weighting_details
         'calc w=1/[\s^2^(Fo^2^)+(0.0867P)^2^+0.2888P] where P=(Fo^2^+2Fc^2^)/3'
_atom_sites_solution_hydrogens     geom
_atom_sites_solution_primary     direct
_atom_sites_solution_secondary     difmap
_refine_ls_shift/su_max     0.000
_refine_ls_shift/su_mean     0.000
_refine_diff_density_max     0.424
_refine_diff_density_min     -0.299
_refine_ls_extinction_method     none
_refine_ls_extinction_coef     ?
loop_
    _atom_type_symbol
    _atom_type_description
    _atom_type_scat_dispersion_real
    _atom_type_scat_dispersion_imag
    _atom_type_scat_source
    'C' 'C' 0.0033 0.0016
                         'International Tables Vol C Tables 4.2.6.8 and 6.1.1.4'
    'H' 'H' 0.0000 0.0000
                         'International Tables Vol C Tables 4.2.6.8 and 6.1.1.4'
    'N' 'N' 0.0061 0.0033
                         'International Tables Vol C Tables 4.2.6.8 and 6.1.1.4'
    'Cl' 'Cl' 0.1484 0.1585
                         'International Tables Vol C Tables 4.2.6.8 and 6.1.1.4'
_computing_data_collection     'SMART (Bruker, 1998)'
_computing_cell_refinement     'SAINT-Plus (Bruker, 1998)'
_computing_data_reduction     'SAINT-Plus (Bruker, 1998)'
_computing_structure_solution     'SHELXS97 (Sheldrick, 2008)'
_computing_structure_refinement     'SHELXL97 (Sheldrick, 2008)'
_computing_molecular_graphics     'ORTEP-3 (Farrugia, 1997)'
_computing_publication_material
                            'SHELXL97 (Sheldrick, 2008) and PLATON (Spek, 2009)'
loop_
    _atom_site_type_symbol
    _atom_site_label
    _atom_site_fract_x
    _atom_site_fract_y
    _atom_site_fract_z
    _atom_site_U_iso_or_equiv
    _atom_site_adp_type
    _atom_site_calc_flag
    _atom_site_refinement_flags
    _atom_site_occupancy
    _atom_site_symmetry_multiplicity
    _atom_site_disorder_assembly
    _atom_site_disorder_group
    Cl Cl1 0.49620(8) 0.90952(7) 0.60857(3) 0.0642(2) Uani d . 1 1 A .
    N N1 0.15258(19) 0.3281(2) 0.46981(6) 0.0405(3) Uani d . 1 1 . .
    H H1 0.102(3) 0.225(3) 0.4828(11) 0.067(7) Uiso d . 1 1 . .
    C C2 0.1477(2) 0.3928(2) 0.41129(7) 0.0390(4) Uani d . 1 1 . .
    C C3 0.0745(2) 0.3114(2) 0.35585(8) 0.0439(4) Uani d . 1 1 A .
    C C4 0.0935(4) 0.4150(3) 0.29963(9) 0.0653(6) Uani d . 1 1 . .
    H H4A -0.0054 0.3869 0.2690 0.078 Uiso calc PR 0.457(12) 1 A 1
    H H4B 0.2021 0.3792 0.2843 0.078 Uiso calc PRD 0.457(12) 1 A 1
    H H4C 0.1690 0.3487 0.2760 0.078 Uiso calc PR 0.543(12) 1 A 2
    H H4D -0.0232 0.4214 0.2760 0.078 Uiso calc PR 0.543(12) 1 A 2
    C C6 0.2437(3) 0.6641(3) 0.35882(8) 0.0513(5) Uani d . 1 1 . .
    H H6A 0.3595 0.6447 0.3458 0.062 Uiso calc PR 0.457(12) 1 A 1
    H H6B 0.2335 0.7866 0.3682 0.062 Uiso calc PR 0.457(12) 1 A 1
    H H6C 0.3688 0.6823 0.3555 0.062 Uiso calc PR 0.543(12) 1 A 2
    H H6D 0.1891 0.7769 0.3628 0.062 Uiso calc PR 0.543(12) 1 A 2
    C C7 0.2261(2) 0.5572(2) 0.41368(8) 0.0404(4) Uani d . 1 1 A .
    C C8 0.2803(2) 0.5957(2) 0.47570(8) 0.0391(4) Uani d . 1 1 . .
    C C9 0.3633(2) 0.7404(2) 0.50607(8) 0.0443(4) Uani d . 1 1 A .
    H H9 0.3960 0.8370 0.4849 0.053 Uiso calc R 1 1 . .
    C C10 0.3943(2) 0.7335(2) 0.56802(8) 0.0449(4) Uani d . 1 1 . .
    C C11 0.3465(2) 0.5898(2) 0.60126(8) 0.0454(4) Uani d . 1 1 A .
    H H11 0.3699 0.5911 0.6433 0.054 Uiso calc R 1 1 . .
    C C12 0.2654(2) 0.4470(2) 0.57250(8) 0.0437(4) Uani d . 1 1 . .
    H H12 0.2338 0.3514 0.5943 0.052 Uiso calc R 1 1 A .
    C C13 0.2319(2) 0.4504(2) 0.50921(8) 0.0381(4) Uani d . 1 1 A .
    C C14 -0.0043(3) 0.1511(3) 0.35074(8) 0.0476(4) Uani d . 1 1 . .
    C C15 -0.0238(3) 0.0361(3) 0.40008(9) 0.0498(5) Uani d . 1 1 . .
    N N16 -0.0422(3) -0.0613(2) 0.43766(9) 0.0659(5) Uani d . 1 1 . .
    C C17 -0.0748(4) 0.0825(3) 0.29288(11) 0.0693(6) Uani d . 1 1 A .
    N N18 -0.1317(4) 0.0246(4) 0.24718(11) 0.1157(10) Uani d . 1 1 . .
    C C5A 0.0989(7) 0.6133(7) 0.3089(3) 0.0420(16) Uani d P 0.457(12) 1 A 1
    H H5A 0.1198 0.6697 0.2716 0.050 Uiso calc PR 0.457(12) 1 A 1
    H H5B -0.0153 0.6527 0.3190 0.050 Uiso calc PR 0.457(12) 1 A 1
    C C5B 0.159(2) 0.5788(15) 0.3049(4) 0.223(8) Uani d PD 0.543(12) 1 A 2
    H H5C 0.0610 0.6539 0.2894 0.268 Uiso calc PR 0.543(12) 1 A 2
    H H5D 0.2447 0.5860 0.2761 0.268 Uiso calc PR 0.543(12) 1 A 2
loop_
    _atom_site_aniso_label
    _atom_site_aniso_U_11
    _atom_site_aniso_U_22
    _atom_site_aniso_U_33
    _atom_site_aniso_U_12
    _atom_site_aniso_U_13
    _atom_site_aniso_U_23
    Cl1 0.0680(4) 0.0576(3) 0.0639(4) -0.0096(2) -0.0027(3) -0.0157(2)
    N1 0.0444(8) 0.0407(7) 0.0364(7) -0.0022(6) 0.0051(6) 0.0000(6)
    C2 0.0390(8) 0.0434(9) 0.0349(8) 0.0031(7) 0.0055(6) 0.0003(7)
    C3 0.0438(9) 0.0498(10) 0.0381(9) 0.0080(8) 0.0052(7) -0.0042(7)
    C4 0.0973(18) 0.0617(13) 0.0363(10) 0.0043(12) 0.0063(10) 0.0000(9)
    C6 0.0610(11) 0.0502(11) 0.0442(10) 0.0033(9) 0.0124(9) 0.0077(8)
    C7 0.0411(9) 0.0429(9) 0.0377(8) 0.0044(7) 0.0072(7) 0.0016(7)
    C8 0.0365(8) 0.0415(9) 0.0395(9) 0.0038(7) 0.0057(7) 0.0010(7)
    C9 0.0436(9) 0.0422(9) 0.0470(10) -0.0018(7) 0.0058(7) 0.0016(7)
    C10 0.0415(9) 0.0449(9) 0.0476(10) 0.0011(7) 0.0025(7) -0.0079(8)
    C11 0.0431(9) 0.0549(10) 0.0372(9) 0.0034(8) 0.0020(7) -0.0021(8)
    C12 0.0445(9) 0.0498(10) 0.0372(9) 0.0004(8) 0.0062(7) 0.0034(7)
    C13 0.0341(8) 0.0410(8) 0.0392(9) 0.0023(6) 0.0053(6) -0.0003(7)
    C14 0.0495(10) 0.0526(10) 0.0400(9) 0.0051(8) 0.0028(7) -0.0096(8)
    C15 0.0501(11) 0.0473(10) 0.0514(11) -0.0014(8) 0.0040(8) -0.0144(9)
    N16 0.0836(14) 0.0497(10) 0.0637(12) -0.0114(9) 0.0072(10) -0.0025(9)
    C17 0.0872(16) 0.0681(15) 0.0516(12) -0.0068(12) 0.0053(11) -0.0163(11)
    N18 0.159(3) 0.124(2) 0.0595(14) -0.030(2) -0.0041(15) -0.0360(15)
    C5A 0.047(3) 0.040(3) 0.040(3) 0.018(2) 0.0090(18) 0.0046(18)
    C5B 0.362(17) 0.242(13) 0.047(4) -0.241(13) -0.046(7) 0.048(6)
_geom_special_details
;
All e.s.d.'s (except the e.s.d. in the dihedral angle between two l.s. planes)
are estimated using the full covariance matrix. The cell e.s.d.'s are taken
into account individually in the estimation of e.s.d.'s in distances, angles
and torsion angles; correlations between e.s.d.'s in cell parameters are only
used when they are defined by crystal symmetry. An approximate (isotropic)
treatment of cell e.s.d.'s is used for estimating e.s.d.'s involving l.s.
planes.
;
loop_
    _geom_bond_atom_site_label_1
    _geom_bond_atom_site_label_2
    _geom_bond_site_symmetry_2
    _geom_bond_distance
    _geom_bond_publ_flag
    Cl1 C10 . 1.7498(18) ?
    N1 C13 . 1.371(2) ?
    N1 C2 . 1.392(2) ?
    N1 H1 . 0.94(3) ?
    C2 C7 . 1.395(2) ?
    C2 C3 . 1.431(2) ?
    C3 C14 . 1.368(3) ?
    C3 C4 . 1.507(3) ?
    C4 C5B . 1.354(9) ?
    C4 C5A . 1.538(6) ?
    C4 H4A . 0.9700 ?
    C4 H4B . 0.9700 ?
    C4 H4C . 0.9700 ?
    C4 H4D . 0.9700 ?
    C6 C7 . 1.493(2) ?
    C6 C5A . 1.509(7) ?
    C6 C5B . 1.443(8) ?
    C6 H6A . 0.9700 ?
    C6 H6B . 0.9700 ?
    C6 H6C . 0.9700 ?
    C6 H6D . 0.9700 ?
    C7 C8 . 1.421(2) ?
    C8 C9 . 1.407(2) ?
    C8 C13 . 1.418(2) ?
    C9 C10 . 1.371(3) ?
    C9 H9 . 0.9300 ?
    C10 C11 . 1.404(3) ?
    C11 C12 . 1.375(3) ?
    C11 H11 . 0.9300 ?
    C12 C13 . 1.401(2) ?
    C12 H12 . 0.9300 ?
    C14 C17 . 1.431(3) ?
    C14 C15 . 1.433(3) ?
    C15 N16 . 1.145(3) ?
    C17 N18 . 1.144(3) ?
    C5A H5A . 0.9700 ?
    C5A H5B . 0.9700 ?
    C5B H5C . 0.9700 ?
    C5B H5D . 0.9700 ?
loop_
    _geom_angle_atom_site_label_1
    _geom_angle_atom_site_label_2
    _geom_angle_atom_site_label_3
    _geom_angle_site_symmetry_1
    _geom_angle_site_symmetry_3
    _geom_angle
    _geom_angle_publ_flag
    C13 N1 C2 . . 108.16(14) ?
    C13 N1 H1 . . 122.9(15) ?
    C2 N1 H1 . . 128.7(15) ?
    N1 C2 C7 . . 109.17(15) ?
    N1 C2 C3 . . 127.82(16) ?
    C7 C2 C3 . . 123.01(16) ?
    C14 C3 C2 . . 125.59(17) ?
    C14 C3 C4 . . 119.64(17) ?
    C2 C3 C4 . . 114.75(17) ?
    C5B C4 C3 . . 119.5(4) ?
    C5B C4 C5A . . 20.5(8) ?
    C3 C4 C5A . . 114.5(3) ?
    C5B C4 H4A . . 120.7 ?
    C3 C4 H4A . . 108.6 ?
    C5A C4 H4A . . 108.6 ?
    C5B C4 H4B . . 88.6 ?
    C3 C4 H4B . . 108.6 ?
    C5A C4 H4B . . 108.6 ?
    H4A C4 H4B . . 107.6 ?
    C5B C4 H4C . . 107.4 ?
    C3 C4 H4C . . 107.4 ?
    C5A C4 H4C . . 125.9 ?
    H4A C4 H4C . . 87.5 ?
    H4B C4 H4C . . 22.3 ?
    C5B C4 H4D . . 107.4 ?
    C3 C4 H4D . . 107.4 ?
    C5A C4 H4D . . 91.7 ?
    H4A C4 H4D . . 20.4 ?
    H4B C4 H4D . . 125.3 ?
    H4C C4 H4D . . 107.0 ?
    C7 C6 C5A . . 109.1(3) ?
    C7 C6 C5B . . 110.8(3) ?
    C5A C6 C5B . . 21.2(8) ?
    C7 C6 H6A . . 109.9 ?
    C5A C6 H6A . . 109.9 ?
    C5B C6 H6A . . 90.1 ?
    C7 C6 H6B . . 109.9 ?
    C5A C6 H6B . . 109.9 ?
    C5B C6 H6B . . 125.5 ?
    H6A C6 H6B . . 108.3 ?
    C7 C6 H6C . . 109.5 ?
    C5A C6 H6C . . 127.2 ?
    C5B C6 H6C . . 109.5 ?
    H6A C6 H6C . . 21.5 ?
    H6B C6 H6C . . 89.0 ?
    C7 C6 H6D . . 109.5 ?
    C5A C6 H6D . . 91.2 ?
    C5B C6 H6D . . 109.5 ?
    H6A C6 H6D . . 125.2 ?
    H6B C6 H6D . . 20.8 ?
    H6C C6 H6D . . 108.1 ?
    C2 C7 C8 . . 107.08(15) ?
    C2 C7 C6 . . 123.36(16) ?
    C8 C7 C6 . . 129.57(17) ?
    C9 C8 C13 . . 119.94(15) ?
    C9 C8 C7 . . 133.40(16) ?
    C13 C8 C7 . . 106.66(15) ?
    C10 C9 C8 . . 117.49(16) ?
    C10 C9 H9 . . 121.3 ?
    C8 C9 H9 . . 121.3 ?
    C9 C10 C11 . . 122.64(17) ?
    C9 C10 Cl1 . . 119.80(15) ?
    C11 C10 Cl1 . . 117.56(14) ?
    C12 C11 C10 . . 120.82(17) ?
    C12 C11 H11 . . 119.6 ?
    C10 C11 H11 . . 119.6 ?
    C11 C12 C13 . . 117.80(16) ?
    C11 C12 H12 . . 121.1 ?
    C13 C12 H12 . . 121.1 ?
    N1 C13 C12 . . 129.75(16) ?
    N1 C13 C8 . . 108.94(15) ?
    C12 C13 C8 . . 121.31(16) ?
    C3 C14 C17 . . 120.97(19) ?
    C3 C14 C15 . . 125.38(16) ?
    C17 C14 C15 . . 113.64(19) ?
    N16 C15 C14 . . 176.9(2) ?
    N18 C17 C14 . . 178.6(3) ?
    C6 C5A C4 . . 111.1(3) ?
    C6 C5A H5A . . 109.4 ?
    C4 C5A H5A . . 109.4 ?
    C6 C5A H5B . . 109.4 ?
    C4 C5A H5B . . 109.4 ?
    H5A C5A H5B . . 108.0 ?
    C4 C5B C6 . . 127.8(6) ?
    C4 C5B H5C . . 105.3 ?
    C6 C5B H5C . . 105.3 ?
    C4 C5B H5D . . 105.3 ?
    C6 C5B H5D . . 105.3 ?
    H5C C5B H5D . . 106.0 ?
loop_
    _geom_torsion_atom_site_label_1
    _geom_torsion_atom_site_label_2
    _geom_torsion_atom_site_label_3
    _geom_torsion_atom_site_label_4
    _geom_torsion_site_symmetry_1
    _geom_torsion_site_symmetry_2
    _geom_torsion_site_symmetry_3
    _geom_torsion_site_symmetry_4
    _geom_torsion
    _geom_torsion_publ_flag
    C13 N1 C2 C7 . . . . 0.50(19) ?
    C13 N1 C2 C3 . . . . -178.87(16) ?
    N1 C2 C3 C14 . . . . -0.5(3) ?
    C7 C2 C3 C14 . . . . -179.80(17) ?
    N1 C2 C3 C4 . . . . -178.92(18) ?
    C7 C2 C3 C4 . . . . 1.8(3) ?
    C14 C3 C4 C5B . . . . 175.1(9) ?
    C2 C3 C4 C5B . . . . -6.4(9) ?
    C14 C3 C4 C5A . . . . 152.7(3) ?
    C2 C3 C4 C5A . . . . -28.8(3) ?
    N1 C2 C7 C8 . . . . -0.33(19) ?
    C3 C2 C7 C8 . . . . 179.07(15) ?
    N1 C2 C7 C6 . . . . 179.84(16) ?
    C3 C2 C7 C6 . . . . -0.8(3) ?
    C5A C6 C7 C2 . . . . 26.1(3) ?
    C5B C6 C7 C2 . . . . 3.7(8) ?
    C5A C6 C7 C8 . . . . -153.6(2) ?
    C5B C6 C7 C8 . . . . -176.1(8) ?
    C2 C7 C8 C9 . . . . -179.07(17) ?
    C6 C7 C8 C9 . . . . 0.7(3) ?
    C2 C7 C8 C13 . . . . 0.05(18) ?
    C6 C7 C8 C13 . . . . 179.86(18) ?
    C13 C8 C9 C10 . . . . 0.1(2) ?
    C7 C8 C9 C10 . . . . 179.11(17) ?
    C8 C9 C10 C11 . . . . -0.1(3) ?
    C8 C9 C10 Cl1 . . . . -179.71(12) ?
    C9 C10 C11 C12 . . . . 0.1(3) ?
    Cl1 C10 C11 C12 . . . . 179.78(14) ?
    C10 C11 C12 C13 . . . . -0.2(3) ?
    C2 N1 C13 C12 . . . . 179.17(17) ?
    C2 N1 C13 C8 . . . . -0.47(18) ?
    C11 C12 C13 N1 . . . . -179.40(17) ?
    C11 C12 C13 C8 . . . . 0.2(2) ?
    C9 C8 C13 N1 . . . . 179.52(14) ?
    C7 C8 C13 N1 . . . . 0.26(18) ?
    C9 C8 C13 C12 . . . . -0.2(2) ?
    C7 C8 C13 C12 . . . . -179.41(15) ?
    C2 C3 C14 C17 . . . . 179.43(19) ?
    C4 C3 C14 C17 . . . . -2.2(3) ?
    C2 C3 C14 C15 . . . . -1.2(3) ?
    C4 C3 C14 C15 . . . . 177.1(2) ?
    C3 C14 C15 N16 . . . . -173(4) ?
    C17 C14 C15 N16 . . . . 6(4) ?
    C3 C14 C17 N18 . . . . 172(14) ?
    C15 C14 C17 N18 . . . . -7(14) ?
    C7 C6 C5A C4 . . . . -50.9(4) ?
    C5B C6 C5A C4 . . . . 47.5(11) ?
    C5B C4 C5A C6 . . . . -53.9(13) ?
    C3 C4 C5A C6 . . . . 55.0(4) ?
    C3 C4 C5B C6 . . . . 11(2) ?
    C5A C4 C5B C6 . . . . 92(2) ?
    C7 C6 C5B C4 . . . . -9.1(19) ?
    C5A C6 C5B C4 . . . . -99(2) ?
loop_
    _geom_hbond_atom_site_label_D
    _geom_hbond_atom_site_label_H
    _geom_hbond_atom_site_label_A
    _geom_hbond_site_symmetry_A
    _geom_hbond_distance_DH
    _geom_hbond_distance_HA
    _geom_hbond_distance_DA
    _geom_hbond_angle_DHA
    N1 H1 N16 1 0.94(3) 2.60(3) 3.373(2) 139.5(19)
    N1 H1 N16 3_556 0.94(3) 2.27(3) 3.099(3) 147(2)
    C11 H11 N18 4_666 0.93 2.48 3.352(3) 155.7
_iucr_refine_instructions_details
;
TITL cnc2_0m in P2(1)/n
CELL 0.71073 7.5731 7.6865 22.2867 90.000 97.437 90.000
ZERR 4.00 0.0003 0.0003 0.0008 0.000 0.002 0.000
LATT 1
SYMM -x+1/2, y+1/2, -z+1/2
SFAC C  H  N  Cl
UNIT 60  40  12  4
ACTA 50
CONF
BOND $H
L.S. 20
FMAP 2
EQIV $1 X, Y, Z
HTAB N1 N16_$1
EQIV $2 -x,-y,-z+1
HTAB N1 N16_$2
EQIV $3  x+1/2,-y+1/2,+z+1/2
HTAB C11 N18_$3
PLAN 20
DFIX 1.92 C5B H4B
WGHT    0.086700    0.288800
FVAR       0.25087   0.69105
CL1   4    0.496233    0.909515    0.608562    11.00000    0.06793    0.05760 =
         0.06400   -0.01564   -0.00263   -0.00968
N1    3    0.152496    0.328177    0.469833    11.00000    0.04400    0.04090 =
         0.03658    0.00012    0.00533   -0.00211
H1    2    0.102039    0.224133    0.482189    11.00000    0.06736
C2    1    0.147578    0.392767    0.411273    11.00000    0.03925    0.04324 =
         0.03483    0.00041    0.00532    0.00340
C3    1    0.074515    0.311493    0.355826    11.00000    0.04420    0.04914 =
         0.03822   -0.00417    0.00509    0.00798
C4    1    0.093346    0.414640    0.299610    11.00000    0.09801    0.06142 =
         0.03619   -0.00020    0.00612    0.00478
AFIX  23
PART 1
H4A   2   -0.006125    0.386969    0.269160    21.00000   -1.20000
H4B   2    0.201343    0.377925    0.284116    21.00000   -1.20000
PART 2
AFIX  23
H4C   2    0.126856    0.334006    0.269565   -21.00000   -1.20000
H4D   2   -0.023591    0.459359    0.284270   -21.00000   -1.20000
PART 0
AFIX   0
C6    1    0.243670    0.664130    0.358843    11.00000    0.06066    0.05050 =
         0.04384    0.00760    0.01163    0.00293
AFIX  23
PART 1
H6A   2    0.359866    0.645278    0.346087    21.00000   -1.20000
H6B   2    0.233034    0.786569    0.368287    21.00000   -1.20000
PART 2
AFIX  23
H6C   2    0.362415    0.713381    0.361845   -21.00000   -1.20000
H6D   2    0.158633    0.759081    0.356061   -21.00000   -1.20000
PART 0
AFIX   0
C7    1    0.226196    0.557237    0.413691    11.00000    0.04113    0.04303 =
         0.03777    0.00166    0.00726    0.00442
C8    1    0.280259    0.595709    0.475697    11.00000    0.03657    0.04138 =
         0.03947    0.00103    0.00590    0.00396
C9    1    0.363413    0.740386    0.506060    11.00000    0.04343    0.04210 =
         0.04702    0.00156    0.00580   -0.00188
AFIX  43
H9    2    0.396162    0.836956    0.484912    11.00000   -1.20000
AFIX   0
C10   1    0.394299    0.733526    0.568007    11.00000    0.04150    0.04492 =
         0.04762   -0.00797    0.00264    0.00089
C11   1    0.346445    0.589701    0.601207    11.00000    0.04345    0.05496 =
         0.03718   -0.00214    0.00193    0.00376
AFIX  43
H11   2    0.369866    0.591049    0.643210    11.00000   -1.20000
AFIX   0
C12   1    0.265434    0.446891    0.572478    11.00000    0.04412    0.05002 =
         0.03729    0.00345    0.00602    0.00041
AFIX  43
H12   2    0.234028    0.351200    0.594337    11.00000   -1.20000
AFIX   0
C13   1    0.231782    0.450265    0.509241    11.00000    0.03424    0.04076 =
         0.03898   -0.00043    0.00538    0.00246
C14   1   -0.004604    0.150958    0.350734    11.00000    0.04983    0.05285 =
         0.03999   -0.00977    0.00309    0.00517
C15   1   -0.023863    0.036049    0.400082    11.00000    0.04951    0.04733 =
         0.05136   -0.01440    0.00393   -0.00124
N16   3   -0.042154   -0.061225    0.437609    11.00000    0.08310    0.04979 =
         0.06379   -0.00236    0.00657   -0.01133
C17   1   -0.075110    0.082397    0.292880    11.00000    0.08764    0.06794 =
         0.05182   -0.01606    0.00483   -0.00728
N18   3   -0.131673    0.024833    0.247148    11.00000    0.15927    0.12213 =
         0.05985   -0.03606   -0.00458   -0.02959
PART   1
C5A   1    0.100310    0.613984    0.308563    21.00000    0.05817    0.05303 =
         0.04171    0.00697    0.00828    0.00369
AFIX  23
H5A   2    0.123350    0.669513    0.271272    21.00000   -1.20000
H5B   2   -0.014040    0.654822    0.318073    21.00000   -1.20000
AFIX   0
PART   2
C5B   1    0.209496    0.550687    0.302623   -21.00000    0.09649    0.10735 =
         0.04115    0.01642   -0.00053   -0.03999
AFIX  23
H5C   2    0.169507    0.627179    0.268978   -21.00000   -1.20000
H5D   2    0.323691    0.504057    0.295190   -21.00000   -1.20000
PART   0
HKLF 4 1 1 0 0 0 1 0 0 0 1
REM  cnc2_0m in P2(1)/n
REM R1 =  0.0519 for   2569 Fo > 4sig(Fo)  and  0.0835 for all   3828 data
REM    186 parameters refined using      1 restraints
END
;
