# Supplementary material for: 2-(6-Chloro-2,3,4,9-tetra­hydro-1H-carbazol-1-yl­idene)propane­dinitrile
Source: Acta Crystallogr Sect E Struct Rep Online. 2011 Nov 12;67(Pt 12):o3268. doi: 10.1107/S1600536811046575 (PMC3238926; doi:10.1107/S1600536811046575)
Supplement: Supplementary file 2 [file e-67-o3268-Isup2.hkl]

# 
# h,k,l, Fc-squared, Fo-squared, sigma(Fo-squared) and status flag 
# 
data_I
_shelx_title ' cnc2_0m in P2(1)/n' 
_shelx_refln_list_code          4 
_shelx_F_calc_maximum      134.01 
_exptl_crystal_F_000       552.00 
_reflns_d_resolution_high  0.7004 
 
loop_ 
 _symmetry_equiv_pos_as_xyz 
 'x, y, z' 
 '-x+1/2, y+1/2, -z+1/2' 
 '-x, -y, -z' 
 'x-1/2, -y-1/2, z-1/2' 
 
_cell_length_a     7.5731 
_cell_length_b     7.6865 
_cell_length_c    22.2867 
_cell_angle_alpha  90.000 
_cell_angle_beta   97.437 
_cell_angle_gamma  90.000 
 
_shelx_F_squared_multiplier     1.000 
 
loop_ 
 _refln_index_h 
 _refln_index_k 
 _refln_index_l 
 _refln_F_squared_calc 
 _refln_F_squared_meas 
 _refln_F_squared_sigma 
 _refln_observed_status 
   2   0   0      626.35      612.64      4.13 o 
   4   0   0      721.62      756.08      7.37 o 
   6   0   0       29.52       21.24      1.96 o 
   8   0   0      334.20      322.18     16.07 o 
  10   0   0        2.55        3.50      5.41 o 
   1   1   0       33.44       26.88      0.42 o 
   2   1   0     6268.50     6087.59     25.92 o 
   3   1   0       20.35       13.69      0.58 o 
   4   1   0       12.11        5.55      0.59 o 
   5   1   0       52.58       42.39      1.36 o 
   6   1   0      107.59      103.33      2.25 o 
   7   1   0       19.73       18.05      2.00 o 
   8   1   0        8.75        5.72      2.58 o 
   9   1   0       11.03        2.60      3.66 o 
  10   1   0        0.11        2.97      4.03 o 
   0   2   0     5161.33     5109.69     63.77 o 
   1   2   0       35.41       36.80      0.70 o 
   2   2   0        9.52        4.17      0.54 o 
   3   2   0      605.74      732.32      4.90 o 
   4   2   0     1586.89     1689.14      8.80 o 
   5   2   0       10.16        5.70      0.72 o 
   6   2   0        1.02        1.19      0.92 o 
   7   2   0       12.08       11.86      1.86 o 
   8   2   0        5.58        2.68      1.85 o 
   9   2   0        3.35        8.74      3.05 o 
  10   2   0        0.42        1.06      3.92 o 
   1   3   0     1437.02     1574.63     10.44 o 
   2   3   0       54.17       55.43      1.82 o 
   3   3   0       38.70       35.93      1.37 o 
   4   3   0       90.25       80.81      1.78 o 
   5   3   0       27.53       22.12      1.23 o 
   6   3   0       21.49       25.29      1.72 o 
   7   3   0        5.87        9.92      1.86 o 
   8   3   0       21.09       20.39      2.28 o 
   9   3   0       15.80       15.97      2.82 o 
  10   3   0        0.01        0.00      6.20 o 
   0   4   0     1444.66     1524.46     13.66 o 
   1   4   0       10.97        9.64      0.83 o 
   2   4   0      186.09      194.62      2.42 o 
   3   4   0       12.10        8.02      0.72 o 
   4   4   0      153.14      158.27      2.62 o 
   5   4   0       67.02       56.41      2.30 o 
   6   4   0      106.74      113.63      3.24 o 
   7   4   0       21.59       17.09      2.15 o 
   8   4   0        8.50        9.14      2.25 o 
   9   4   0       12.58        9.96      2.92 o 
   1   5   0      482.24      488.27      6.37 o 
   2   5   0       17.36       14.55      0.97 o 
   3   5   0      276.38      271.80      3.65 o 
   4   5   0       55.20       47.00      2.21 o 
   5   5   0       22.00       20.97      1.73 o 
   6   5   0        5.96        2.79      1.65 o 
   7   5   0       86.57       97.40      4.79 o 
   8   5   0        0.01        4.96      2.67 o 
   9   5   0       13.55        6.42      5.23 o 
   0   6   0     1169.21     1087.95     14.25 o 
   1   6   0       39.05       33.13      2.43 o 
   2   6   0       99.65       94.13      2.52 o 
   3   6   0       15.88       12.20      1.27 o 
   4   6   0       20.51       24.97      1.56 o 
   5   6   0       58.05       54.23      2.66 o 
   6   6   0        7.20        3.48      1.81 o 
   7   6   0        0.01        1.19      2.71 o 
   8   6   0       13.54       17.74      6.44 o 
   1   7   0       14.50       11.85      1.69 o 
   2   7   0       28.15       28.74      1.46 o 
   3   7   0      119.22      120.93      3.62 o 
   4   7   0       38.13       38.44      2.52 o 
   5   7   0       47.97       40.75      2.91 o 
   6   7   0        0.22        0.18      2.88 o 
   7   7   0        0.42        1.66      2.93 o 
   8   7   0        0.26        0.17      4.24 o 
   0   8   0      118.88      110.10     12.25 o 
   1   8   0       35.16       33.49      4.29 o 
   2   8   0        6.56        3.99      1.50 o 
   3   8   0        0.15        1.56      1.62 o 
   4   8   0       82.17       88.42      3.77 o 
   5   8   0        1.20        3.86      2.69 o 
   6   8   0        9.31        9.50      3.04 o 
   7   8   0        0.85       -2.64      2.64 o 
   1   9   0        8.27        8.20      4.21 o 
   2   9   0        8.01        6.40      2.63 o 
   3   9   0       61.78       58.32      6.39 o 
   4   9   0        0.11        1.14      2.50 o 
   5   9   0        0.92        4.41      4.53 o 
   6   9   0        8.65       19.41      8.27 o 
   0  10   0        0.95       -0.95      5.89 o 
   1  10   0        1.27        0.91      3.98 o 
   2  10   0       16.39       11.25      2.31 o 
   3  10   0       20.18       22.40      3.21 o 
   4  10   0        3.50        7.31      3.05 o 
  -9   0   1        6.42        3.50      5.73 o 
  -7   0   1        1.33        1.63      2.45 o 
  -5   0   1       12.24       20.93      1.47 o 
  -3   0   1      148.24      200.27      2.49 o 
  -1   0   1       43.60       37.81      0.82 o 
   1   0   1     1569.97     1510.68      9.55 o 
   3   0   1      430.67      439.84      4.06 o 
   5   0   1       15.43        8.78      1.26 o 
   7   0   1      182.82      211.67      6.19 o 
   9   0   1       55.42       60.46      9.55 o 
 -10   1   1       30.24       34.17      5.79 o 
  -9   1   1       10.09       13.08      3.53 o 
  -8   1   1        2.90        6.12      2.49 o 
  -7   1   1        6.33        4.53      1.55 o 
  -6   1   1      332.54      346.81      5.17 o 
  -5   1   1       36.23       46.43      1.44 o 
  -4   1   1      614.41      605.60      4.29 o 
  -3   1   1        1.43       -0.36      0.36 o 
  -1   1   1      102.21      101.34      0.69 o 
   0   1   1     2862.96     2700.27     16.83 o 
   1   1   1      972.59      953.53      5.03 o 
   2   1   1     2884.64     2937.23     12.59 o 
   3   1   1       20.10       10.94      0.53 o 
   4   1   1      139.96      132.91      1.65 o 
   5   1   1       24.47       26.22      1.17 o 
   6   1   1      332.54      340.28      3.82 o 
   7   1   1       67.70       68.88      3.34 o 
   8   1   1        0.49       -0.39      1.96 o 
   9   1   1        3.01        0.30      3.53 o 
  10   1   1       18.15       12.23      4.93 o 
 -10   2   1        7.01        7.29      4.37 o 
  -9   2   1       17.91       20.60      3.63 o 
  -8   2   1       13.14       11.82      2.77 o 
  -7   2   1        1.21        3.26      1.53 o 
  -6   2   1       66.33       74.97      2.39 o 
  -5   2   1        6.68        6.03      0.72 o 
  -4   2   1     2558.77     2565.47     12.95 o 
  -3   2   1       24.50       35.27      0.88 o 
  -2   2   1      602.51      662.33      4.09 o 
  -1   2   1     1452.91     1524.81      8.79 o 
   0   2   1     2867.06     2850.50     16.45 o 
   1   2   1       38.96       24.60      0.61 o 
   2   2   1     3390.09     3520.70     19.31 o 
   3   2   1      345.11      378.40      2.96 o 
   4   2   1      466.17      502.53      3.28 o 
   5   2   1      234.11      214.48      2.24 o 
   6   2   1        5.20        4.72      1.10 o 
   7   2   1       30.38       33.86      2.42 o 
   8   2   1       94.35      100.30      4.32 o 
   9   2   1        0.73        3.28      2.81 o 
  10   2   1       12.64        8.13      4.66 o 
 -10   3   1        0.61        0.48      5.89 o 
  -9   3   1        2.20        2.44      2.08 o 
  -8   3   1        2.38        0.76      1.83 o 
  -7   3   1       99.51      105.72      4.22 o 
  -6   3   1       27.87       26.76      1.81 o 
  -5   3   1      295.94      319.68      3.52 o 
  -4   3   1      488.83      577.35      4.86 o 
  -3   3   1       47.97       35.23      1.04 o 
  -2   3   1        0.42        0.88      0.51 o 
  -1   3   1       18.04       17.11      0.78 o 
   0   3   1      966.67     1020.53      6.86 o 
   1   3   1      266.84      275.92      2.11 o 
   2   3   1      124.12      167.16      2.02 o 
   3   3   1      574.13      605.73      4.56 o 
   4   3   1      187.71      202.96      2.61 o 
   5   3   1       57.16       58.12      1.70 o 
   6   3   1        0.01       -1.07      1.07 o 
   7   3   1        5.96        2.59      1.53 o 
   8   3   1        3.88        1.35      1.79 o 
   9   3   1        8.82       12.79      2.74 o 
  10   3   1        6.72       10.02      7.48 o 
 -10   4   1        0.18       -6.36      6.36 o 
  -9   4   1        3.36        9.70      2.85 o 
  -8   4   1        0.41        0.34      2.14 o 
  -7   4   1       46.99       39.24      2.77 o 
  -6   4   1        0.65        0.36      1.26 o 
  -5   4   1      215.23      222.20      3.85 o 
  -4   4   1      199.42      212.16      3.02 o 
  -3   4   1      704.46      754.65      5.89 o 
  -2   4   1      401.06      426.90      3.99 o 
  -1   4   1      235.05      254.51      3.27 o 
   0   4   1      560.32      615.26      5.20 o 
   1   4   1      249.08      309.56      3.96 o 
   2   4   1        1.58        1.41      0.52 o 
   3   4   1      157.12      157.14      2.34 o 
   4   4   1        5.45        5.89      0.94 o 
   5   4   1      256.60      255.22      3.87 o 
   6   4   1        2.78        1.48      1.25 o 
   7   4   1        0.03       -0.65      1.59 o 
   8   4   1        0.29        0.29      1.88 o 
   9   4   1        0.59       -1.63      3.46 o 
  -9   5   1        3.32        9.70      4.93 o 
  -8   5   1        7.09       10.72      2.95 o 
  -7   5   1       22.83       16.96      2.65 o 
  -6   5   1        0.35        0.13      1.45 o 
  -5   5   1       53.02       56.82      2.67 o 
  -4   5   1       39.52       41.40      1.88 o 
  -3   5   1      271.35      278.81      3.47 o 
  -2   5   1      963.50      956.54      7.39 o 
  -1   5   1      142.80      147.76      3.37 o 
   0   5   1      130.39      125.92      2.71 o 
   1   5   1        0.33        0.34      1.00 o 
   2   5   1      247.75      273.28      3.16 o 
   3   5   1      117.55      120.94      2.31 o 
   4   5   1       79.92       68.30      2.31 o 
   5   5   1      212.75      200.77      3.98 o 
   6   5   1       41.51       46.15      2.98 o 
   7   5   1        0.68       -1.79      1.79 o 
   8   5   1        0.89       -0.33      3.08 o 
   9   5   1        0.16       10.20      5.16 o 
  -9   6   1        3.02       11.42      5.23 o 
  -8   6   1        0.92        4.37      6.47 o 
  -7   6   1       36.47       35.64      3.71 o 
  -6   6   1       13.06        9.22      1.96 o 
  -5   6   1       11.50       11.50      1.69 o 
  -4   6   1        7.35        4.15      0.97 o 
  -3   6   1        2.39        1.59      0.93 o 
  -2   6   1       80.75       74.43      1.92 o 
  -1   6   1      248.43      275.41      4.96 o 
   0   6   1        3.00        3.58      1.27 o 
   1   6   1      648.85      646.93      9.19 o 
   2   6   1       87.79       89.70      2.05 o 
   3   6   1        2.84        1.25      0.87 o 
   4   6   1       14.16       10.73      1.42 o 
   5   6   1       72.11       66.52      2.88 o 
   6   6   1        4.42        4.72      1.83 o 
   7   6   1       35.26       33.23      3.93 o 
   8   6   1        0.12       -2.71      4.10 o 
  -8   7   1        3.21       10.59      4.71 o 
  -7   7   1        0.49        1.62      3.76 o 
  -6   7   1       22.68       25.10      4.03 o 
  -5   7   1        0.27        1.04      1.61 o 
  -4   7   1        8.35        5.65      1.62 o 
  -3   7   1       53.92       49.91      2.58 o 
  -2   7   1      286.23      272.35      3.74 o 
  -1   7   1      488.53      474.32      7.92 o 
   0   7   1       12.45        8.58      1.72 o 
   1   7   1        2.04        0.93      1.27 o 
   2   7   1       59.71       70.06      2.02 o 
   3   7   1       19.05       18.19      1.71 o 
   4   7   1        1.04        0.12      1.22 o 
   5   7   1        7.57       11.11      2.32 o 
   6   7   1       18.04       20.16      2.96 o 
   7   7   1       27.89       33.60      4.55 o 
   8   7   1        0.01        4.58      4.76 o 
  -7   8   1        0.31       -2.57      2.58 o 
  -6   8   1        1.74        3.54      2.68 o 
  -5   8   1        0.47        3.02      2.41 o 
  -4   8   1       15.27       10.56      1.98 o 
  -3   8   1        5.44        3.99      1.64 o 
  -2   8   1        0.03       -0.12      1.33 o 
  -1   8   1       26.08       24.37      4.50 o 
   0   8   1        8.90        7.54      2.51 o 
   1   8   1       41.66       40.71      4.10 o 
   2   8   1       93.86       92.60      3.12 o 
   3   8   1       15.78       14.54      3.29 o 
   4   8   1        1.02        0.90      1.93 o 
   5   8   1        0.12       -0.80      2.07 o 
   6   8   1        0.08        1.29      2.69 o 
   7   8   1        5.85        9.21      3.40 o 
  -6   9   1       11.56       10.87      5.26 o 
  -5   9   1       35.29       32.38      3.66 o 
  -4   9   1       38.70       34.12      4.78 o 
  -3   9   1        0.22       -1.82      2.12 o 
  -2   9   1       18.68       14.25      2.10 o 
  -1   9   1        5.43       -3.10      3.26 o 
   0   9   1        1.98        1.75      3.32 o 
   1   9   1        5.33        3.22      4.53 o 
   2   9   1       45.26       47.09      3.18 o 
   3   9   1       73.18       84.45      4.85 o 
   4   9   1       17.59       25.35      3.94 o 
   5   9   1        5.39        5.01      4.14 o 
   6   9   1        0.20        4.93      7.96 o 
  -4  10   1       12.53        8.80      3.06 o 
  -3  10   1       25.74       31.34      3.31 o 
  -2  10   1        0.01        0.06      1.87 o 
  -1  10   1       11.75       10.40      4.78 o 
   0  10   1        0.32       -1.72      3.88 o 
   1  10   1        4.07        1.73      5.01 o 
   2  10   1        0.88       -1.56      1.91 o 
   3  10   1        0.48       -1.48      2.32 o 
   4  10   1        0.01        0.28      2.68 o 
 -10   0   2       11.63       15.11      6.52 o 
  -8   0   2      131.26      118.85     11.14 o 
  -6   0   2      210.61      219.36      4.77 o 
  -4   0   2     1019.74     1093.13      9.81 o 
  -2   0   2    14943.64    12839.87    140.85 o 
   2   0   2      569.91      547.35      4.04 o 
   4   0   2        0.12       -0.73      0.73 o 
   6   0   2       13.28        8.24      1.44 o 
   8   0   2       30.92       29.22      4.64 o 
  10   0   2       10.83       11.14      6.20 o 
 -10   1   2       14.99       20.11      4.83 o 
  -9   1   2        2.88        4.01      3.82 o 
  -8   1   2       19.63       24.73      3.26 o 
  -7   1   2        1.37        3.82      1.69 o 
  -6   1   2       66.94       58.26      2.15 o 
  -5   1   2      158.31      167.60      2.47 o 
  -4   1   2      357.69      448.12      3.62 o 
  -3   1   2     1150.49     1255.12      6.79 o 
  -2   1   2    17957.50    15910.17    297.36 o 
  -1   1   2     1417.14     1394.80      5.97 o 
   0   1   2     5761.09     5086.02     41.79 o 
   1   1   2     1724.67     1841.64      8.43 o 
   2   1   2       77.26       70.14      1.01 o 
   3   1   2      157.89      165.56      1.62 o 
   4   1   2        3.75        1.95      0.57 o 
   5   1   2      257.89      297.80      3.23 o 
   6   1   2      466.73      517.53      5.05 o 
   7   1   2       55.93       58.72      3.17 o 
   8   1   2        2.23        3.74      2.18 o 
   9   1   2        2.90       -2.78      2.78 o 
  10   1   2        0.56       -0.61      3.99 o 
 -10   2   2        2.13       -3.10      3.76 o 
  -9   2   2       10.30       15.02      5.34 o 
  -8   2   2        0.13       -1.93      1.93 o 
  -7   2   2       18.09       21.58      2.11 o 
  -6   2   2       23.26       29.39      1.47 o 
  -5   2   2        0.09       -0.30      0.57 o 
  -4   2   2     3468.92     3620.33     17.26 o 
  -3   2   2       72.25       59.12      1.18 o 
  -2   2   2        6.61        5.73      0.41 o 
  -1   2   2     1430.80     1405.20      8.57 o 
   0   2   2      184.47      190.22      1.90 o 
   1   2   2     1276.14     1230.24      6.85 o 
   2   2   2      537.14      566.66      3.88 o 
   3   2   2      876.88      914.09      5.75 o 
   4   2   2      497.90      516.64      3.39 o 
   5   2   2      286.47      298.16      2.89 o 
   6   2   2       14.07       11.26      1.38 o 
   7   2   2       32.42       38.89      2.84 o 
   8   2   2        0.29        0.39      1.87 o 
   9   2   2        6.51        2.35      3.10 o 
  10   2   2        0.25       -3.28      3.82 o 
 -10   3   2        0.01       -0.95      6.36 o 
  -9   3   2        6.96       10.18      3.94 o 
  -8   3   2       11.25        9.32      2.17 o 
  -7   3   2      115.97      107.38      3.74 o 
  -6   3   2     1176.10     1146.57     10.69 o 
  -5   3   2       20.41       17.98      1.17 o 
  -4   3   2       43.54       31.84      1.28 o 
  -3   3   2       40.57       34.87      1.05 o 
  -2   3   2     2535.29     2579.35     15.63 o 
  -1   3   2      326.52      344.84      2.49 o 
   0   3   2     1039.59     1025.15      7.23 o 
   1   3   2      434.77      431.18      3.09 o 
   2   3   2     1780.95     1870.50     11.05 o 
   3   3   2        0.14       -0.56      0.56 o 
   4   3   2       87.50       85.74      1.97 o 
   5   3   2        7.12        7.53      0.94 o 
   6   3   2      234.03      255.13      4.68 o 
   7   3   2        1.91       -0.50      1.61 o 
   8   3   2       31.65       32.43      2.86 o 
   9   3   2        8.89       12.61      3.57 o 
  10   3   2        0.09        1.27      5.89 o 
 -10   4   2        0.08       -0.28      4.77 o 
  -9   4   2       20.92       23.39      3.32 o 
  -8   4   2       39.52       42.63      3.36 o 
  -7   4   2       11.06        6.56      2.00 o 
  -6   4   2       78.16       76.92      3.03 o 
  -5   4   2      209.03      214.41      3.75 o 
  -4   4   2       68.65       68.52      1.97 o 
  -3   4   2      162.47      139.92      2.01 o 
  -2   4   2      283.34      302.42      2.96 o 
  -1   4   2       49.55       43.09      1.51 o 
   0   4   2      120.60      131.12      2.14 o 
   1   4   2      795.04      781.05      5.78 o 
   2   4   2        3.44        4.66      0.63 o 
   3   4   2     1010.92      982.16      7.75 o 
   4   4   2        5.30        3.33      0.90 o 
   5   4   2       46.99       37.87      1.71 o 
   6   4   2        5.28        2.51      1.34 o 
   7   4   2       89.89       91.39      4.36 o 
   8   4   2        3.60        6.09      2.19 o 
   9   4   2       11.91        9.27      3.39 o 
  -9   5   2        0.59        3.16      4.78 o 
  -8   5   2        0.51        0.51      3.30 o 
  -7   5   2       15.13       14.06      2.79 o 
  -6   5   2        2.31        1.32      1.55 o 
  -5   5   2        1.13        0.28      1.19 o 
  -4   5   2        0.04       -0.32      1.01 o 
  -3   5   2       29.74       26.12      1.31 o 
  -2   5   2      253.78      244.56      2.71 o 
  -1   5   2        5.70        5.98      0.93 o 
   0   5   2        0.06       -0.59      0.89 o 
   1   5   2        2.21        5.82      1.01 o 
   2   5   2        2.10        2.64      0.74 o 
   3   5   2      125.79      103.87      2.50 o 
   4   5   2       44.96       40.84      1.89 o 
   5   5   2        3.26        2.45      1.13 o 
   6   5   2        1.90        2.38      1.52 o 
   7   5   2        0.53       -1.48      2.03 o 
   8   5   2        2.16       -0.76      3.02 o 
   9   5   2        0.00        1.54      4.80 o 
  -9   6   2        0.48        1.95      5.00 o 
  -8   6   2        2.95       -1.29      3.35 o 
  -7   6   2        6.47        5.79      2.54 o 
  -6   6   2        2.12       -0.16      1.72 o 
  -5   6   2        0.04       -1.14      1.44 o 
  -4   6   2       88.01       90.97      2.68 o 
  -3   6   2      130.98      131.72      2.70 o 
  -2   6   2       96.84       81.24      2.18 o 
  -1   6   2        1.63        2.48      1.11 o 
   0   6   2      203.40      235.72      4.50 o 
   1   6   2       20.66       18.50      2.12 o 
   2   6   2       11.03        7.61      1.03 o 
   3   6   2      103.72      102.85      2.40 o 
   4   6   2       21.45       21.30      1.51 o 
   5   6   2       83.26       86.59      4.73 o 
   6   6   2        4.90        6.21      2.17 o 
   7   6   2        8.43        9.08      3.23 o 
   8   6   2       24.47       23.08      5.59 o 
  -8   7   2        3.64        3.48      4.45 o 
  -7   7   2       12.39        9.51      3.51 o 
  -6   7   2        1.29       -0.40      1.88 o 
  -5   7   2        7.78        2.69      1.89 o 
  -4   7   2       20.02       24.37      1.91 o 
  -3   7   2        0.20       -1.93      1.93 o 
  -2   7   2        6.11        3.67      1.10 o 
  -1   7   2        8.63        6.16      1.72 o 
   0   7   2      227.50      218.86      4.72 o 
   1   7   2       33.16       35.34      2.63 o 
   2   7   2       33.76       32.41      1.60 o 
   3   7   2       37.44       32.26      2.19 o 
   4   7   2       16.45       18.09      1.88 o 
   5   7   2       47.38       49.54      3.59 o 
   6   7   2        9.10       10.99      2.54 o 
   7   7   2        2.17       -3.60      3.60 o 
   8   7   2       23.50       29.92      7.47 o 
  -7   8   2       17.46       19.10      4.23 o 
  -6   8   2       19.32       18.24      3.30 o 
  -5   8   2       55.15       47.50      5.83 o 
  -4   8   2       40.52       44.10      2.80 o 
  -3   8   2      131.02      139.78      3.80 o 
  -2   8   2        9.06        9.04      1.52 o 
  -1   8   2        3.90        0.82      1.86 o 
   0   8   2       16.09       17.16      3.15 o 
   1   8   2      359.57      397.05      9.03 o 
   2   8   2        5.69        7.57      1.62 o 
   3   8   2       92.19       96.43      4.02 o 
   4   8   2       23.62       27.83      2.87 o 
   5   8   2      101.53       97.62      5.74 o 
   6   8   2        5.54        7.87      2.96 o 
   7   8   2        1.38        7.00      6.68 o 
  -6   9   2       10.47       20.40      5.87 o 
  -5   9   2        4.24       13.11      3.95 o 
  -4   9   2        0.59       -0.49      2.16 o 
  -3   9   2       26.37       31.24      3.40 o 
  -2   9   2        1.26        0.35      1.61 o 
  -1   9   2        0.07        0.88      3.53 o 
   0   9   2       34.15       35.33      7.16 o 
   1   9   2       20.78       17.78      4.85 o 
   2   9   2       14.14       22.18      2.60 o 
   3   9   2        8.43        6.39      2.27 o 
   4   9   2        0.84       -1.64      2.23 o 
   5   9   2        6.82        4.58      3.26 o 
   6   9   2        0.99        9.39      8.11 o 
  -4  10   2        1.40        3.46      3.01 o 
  -3  10   2        7.18       12.33      3.92 o 
  -2  10   2        1.56        4.77      2.02 o 
  -1  10   2       27.38       23.52      5.77 o 
   0  10   2       13.11        9.99     11.06 o 
   1  10   2       14.31       11.66      5.22 o 
   2  10   2        5.55        8.89      2.28 o 
   3  10   2        4.48        2.65      2.34 o 
   4  10   2        5.60       -0.49      2.69 o 
  -9   0   3        0.62        3.50      4.61 o 
  -7   0   3      103.75      111.34      5.04 o 
  -5   0   3      640.06      746.99      8.31 o 
  -3   0   3      657.95      711.90      6.58 o 
  -1   0   3     3778.53     3674.25     23.71 o 
   1   0   3     1388.24     1386.49     10.76 o 
   3   0   3      127.85      195.52      2.66 o 
   5   0   3       17.80       11.05      1.25 o 
   7   0   3       43.22       49.18      3.80 o 
   9   0   3       18.73       15.27      6.36 o 
 -10   1   3        2.11        2.94      3.89 o 
  -9   1   3        0.97        1.25      2.69 o 
  -8   1   3        0.87       -1.71      1.71 o 
  -7   1   3        0.01       -1.40      1.40 o 
  -6   1   3        6.20        6.21      1.15 o 
  -5   1   3        2.06        0.98      0.79 o 
  -4   1   3     1503.35     1589.52      9.56 o 
  -3   1   3     1043.03     1188.93      6.16 o 
  -2   1   3       98.16       89.52      2.24 o 
  -1   1   3      452.84      505.59      2.72 o 
   0   1   3      818.10      798.25      3.93 o 
   1   1   3     2228.74     2188.51      9.56 o 
   2   1   3      183.18      191.89      1.57 o 
   3   1   3        1.34        1.75      0.40 o 
   4   1   3      389.80      407.90      3.43 o 
   5   1   3       23.15       19.45      1.14 o 
   6   1   3      107.07      105.92      2.46 o 
   7   1   3       12.93       10.59      1.94 o 
   8   1   3       85.66       79.73      5.69 o 
   9   1   3       34.26       32.70      5.08 o 
  10   1   3        6.68       15.27      6.68 o 
 -10   2   3        1.01       -3.26      3.26 o 
  -9   2   3       27.67       29.00      3.49 o 
  -8   2   3       93.70       88.96      6.38 o 
  -7   2   3       68.97       57.23      2.96 o 
  -6   2   3        4.10        3.50      1.15 o 
  -5   2   3      129.18      131.71      1.92 o 
  -4   2   3     5804.30     6248.14     28.73 o 
  -3   2   3        5.18        2.63      0.42 o 
  -2   2   3      231.37      208.44      1.76 o 
  -1   2   3      526.98      533.43      3.30 o 
   0   2   3      316.95      297.18      2.13 o 
   1   2   3      419.76      444.97      2.55 o 
   2   2   3       47.99       44.95      0.84 o 
   3   2   3       43.25       40.64      0.93 o 
   4   2   3     1115.61     1179.22      6.60 o 
   5   2   3       77.75       95.02      1.72 o 
   6   2   3        4.18        2.75      1.21 o 
   7   2   3       22.68       13.48      2.05 o 
   8   2   3       17.76       21.90      2.63 o 
   9   2   3        1.26       -1.42      2.37 o 
  10   2   3       44.66       41.68      7.96 o 
 -10   3   3        5.68        5.41      7.00 o 
  -9   3   3        8.86        6.88      2.25 o 
  -8   3   3        2.32        3.13      1.78 o 
  -7   3   3       24.73       34.32      2.40 o 
  -6   3   3      512.75      490.07      6.55 o 
  -5   3   3      145.20      149.13      2.15 o 
  -4   3   3        1.33       -0.66      0.66 o 
  -3   3   3      150.54      138.92      1.75 o 
  -2   3   3       14.03       15.50      0.80 o 
  -1   3   3      594.14      548.90      3.76 o 
   0   3   3       36.43       28.88      1.13 o 
   1   3   3     3865.28     3709.36     19.21 o 
   2   3   3      734.01      852.21      5.95 o 
   3   3   3     1543.66     1581.78      9.70 o 
   4   3   3       21.28       26.75      0.97 o 
   5   3   3      276.96      273.36      3.10 o 
   6   3   3       40.90       37.82      2.33 o 
   7   3   3       10.54        9.98      1.84 o 
   8   3   3       12.69       16.64      2.86 o 
   9   3   3        7.70       10.01      2.50 o 
 -10   4   3        0.85        0.32      4.50 o 
  -9   4   3       15.43       12.90      3.15 o 
  -8   4   3      119.56      113.90      4.99 o 
  -7   4   3       85.02       93.05      4.53 o 
  -6   4   3       61.31       55.80      3.08 o 
  -5   4   3        1.99       -0.26      1.09 o 
  -4   4   3      437.97      407.64      4.39 o 
  -3   4   3        6.06        5.94      0.73 o 
  -2   4   3      173.33      161.16      1.99 o 
  -1   4   3       32.90       42.27      1.10 o 
   0   4   3      879.41      976.59      8.90 o 
   1   4   3      154.12      172.61      1.90 o 
   2   4   3        7.40       20.35      0.84 o 
   3   4   3        1.00       -0.70      0.70 o 
   4   4   3      399.87      401.11      4.17 o 
   5   4   3        4.08        4.41      1.06 o 
   6   4   3       37.18       34.26      2.32 o 
   7   4   3       34.52       28.85      2.69 o 
   8   4   3        0.02       -2.48      2.48 o 
   9   4   3        0.12        0.75      3.25 o 
  -9   5   3        6.64        6.40      4.01 o 
  -8   5   3       19.76       12.69      3.18 o 
  -7   5   3        0.07       -0.49      2.09 o 
  -6   5   3        0.35        0.05      1.60 o 
  -5   5   3      139.71      143.77      3.65 o 
  -4   5   3      557.20      532.90      6.10 o 
  -3   5   3        0.04       -0.76      0.76 o 
  -2   5   3       40.63       43.10      1.77 o 
  -1   5   3      745.01      731.43      7.38 o 
   0   5   3       56.37       54.31      2.38 o 
   1   5   3      333.41      333.19      3.09 o 
   2   5   3       18.64       19.91      1.04 o 
   3   5   3       44.44       51.75      1.52 o 
   4   5   3       58.61       56.41      2.19 o 
   5   5   3       64.11       57.06      2.48 o 
   6   5   3       26.35       23.02      2.29 o 
   7   5   3       10.55        8.96      3.12 o 
   8   5   3       11.67       11.98      4.40 o 
   9   5   3        0.00        1.71      5.00 o 
  -9   6   3        1.99        6.18      5.25 o 
  -8   6   3        0.88        2.86      2.68 o 
  -7   6   3        0.66       -1.98      1.98 o 
  -6   6   3        0.00        0.66      1.70 o 
  -5   6   3       30.99       28.71      2.26 o 
  -4   6   3       45.13       36.82      2.02 o 
  -3   6   3      608.65      560.41      6.21 o 
  -2   6   3       98.67       97.34      2.27 o 
  -1   6   3      106.23      107.38      3.72 o 
   0   6   3        4.10        2.91      1.33 o 
   1   6   3       22.26       21.43      1.06 o 
   2   6   3      120.07      105.54      2.25 o 
   3   6   3       65.19       55.16      2.31 o 
   4   6   3        4.13        4.85      1.11 o 
   5   6   3       60.00       57.72      2.47 o 
   6   6   3        4.13        0.98      2.00 o 
   7   6   3        1.95        0.13      3.08 o 
   8   6   3        6.92        7.16      4.72 o 
  -8   7   3        9.55       10.01      4.82 o 
  -7   7   3        6.75        4.25      3.12 o 
  -6   7   3        5.93        8.01      2.34 o 
  -5   7   3        6.53        7.52      2.06 o 
  -4   7   3       23.82       21.19      2.02 o 
  -3   7   3        2.13       -0.77      1.18 o 
  -2   7   3       73.73       71.46      2.46 o 
  -1   7   3      600.04      601.87      9.33 o 
   0   7   3       18.26       25.51      2.27 o 
   1   7   3        0.62        0.40      0.81 o 
   2   7   3        5.65        3.80      0.90 o 
   3   7   3      213.49      206.09      4.07 o 
   4   7   3        2.30        4.47      1.62 o 
   5   7   3        5.67        3.40      2.03 o 
   6   7   3        8.82        5.41      2.43 o 
   7   7   3       18.61       15.88      3.99 o 
   8   7   3        0.37       -2.22      3.66 o 
  -7   8   3       18.89       17.82      4.34 o 
  -6   8   3        1.39        2.84      2.53 o 
  -5   8   3        3.78        5.64      2.29 o 
  -4   8   3       12.55       14.64      1.99 o 
  -3   8   3       13.49       11.33      1.65 o 
  -2   8   3       45.42       45.75      4.21 o 
  -1   8   3        2.98        5.78      2.13 o 
   0   8   3        3.00       -0.55      1.77 o 
   1   8   3        8.71       13.74      1.72 o 
   2   8   3       21.47       22.33      2.29 o 
   3   8   3       25.79       26.08      2.54 o 
   4   8   3       24.25       25.66      2.76 o 
   5   8   3        0.12        6.06      2.39 o 
   6   8   3        7.15        8.62      3.09 o 
   7   8   3        0.24        7.64      7.16 o 
  -6   9   3        5.47       -0.66      4.43 o 
  -5   9   3       46.85       58.12      4.57 o 
  -4   9   3        0.06       -1.41      2.14 o 
  -3   9   3       17.48       23.86      2.60 o 
  -2   9   3        0.13        0.90      1.66 o 
  -1   9   3       54.06       66.65      5.94 o 
   0   9   3        0.01       -0.34      3.43 o 
   1   9   3       33.54       29.73      6.03 o 
   2   9   3        0.80        0.28      2.00 o 
   3   9   3       60.68       58.08      4.91 o 
   4   9   3        1.89        0.28      2.33 o 
   5   9   3        0.51        4.99      2.92 o 
  -4  10   3        4.50        5.41      3.19 o 
  -3  10   3        0.41       -0.76      2.21 o 
  -2  10   3        0.49        2.79      1.97 o 
  -1  10   3        0.02       -0.67      5.49 o 
   0  10   3        4.55        2.91      4.08 o 
   1  10   3       10.22        6.60      4.53 o 
   2  10   3        3.28        6.29      2.32 o 
   3  10   3       11.40       17.96      4.38 o 
   4  10   3        0.51       -5.57      6.68 o 
 -10   0   4       11.87       11.77      6.52 o 
  -8   0   4       67.39       80.03      9.71 o 
  -6   0   4       24.47       16.77      1.79 o 
  -4   0   4      594.56      569.23      6.58 o 
  -2   0   4     7537.90     7478.59     48.43 o 
   0   0   4     2788.38     2654.76     17.84 o 
   2   0   4     2228.51     2151.80     15.27 o 
   4   0   4     4003.38     4098.69     32.46 o 
   6   0   4      583.90      590.42      7.81 o 
   8   0   4        8.57       10.73      3.48 o 
 -10   1   4       10.74        5.17      4.05 o 
  -9   1   4       26.66       23.53      4.24 o 
  -8   1   4       14.22       15.09      2.30 o 
  -7   1   4       69.00       86.17      2.96 o 
  -6   1   4       93.95       99.17      2.43 o 
  -5   1   4       34.73       31.80      1.31 o 
  -4   1   4     1406.81     1476.35      8.71 o 
  -3   1   4       97.09       83.53      1.27 o 
  -2   1   4       12.79        3.54      0.44 o 
  -1   1   4      160.70      183.66      1.34 o 
   0   1   4      441.72      418.37      2.34 o 
   1   1   4     1903.05     1890.09     10.37 o 
   2   1   4       64.33       56.62      0.90 o 
   3   1   4      312.60      273.11      2.26 o 
   4   1   4       37.12       56.08      1.41 o 
   5   1   4       71.53       79.44      2.36 o 
   6   1   4       55.38       60.48      2.25 o 
   7   1   4       41.38       36.66      2.67 o 
   8   1   4       18.38       15.59      3.68 o 
   9   1   4        0.32       -3.27      3.27 o 
 -10   2   4        1.37        2.68      4.05 o 
  -9   2   4       11.05        9.01      4.39 o 
  -8   2   4        5.59        3.79      1.83 o 
  -7   2   4        4.45        6.94      1.71 o 
  -6   2   4      457.89      433.67      5.12 o 
  -5   2   4       29.52       32.22      1.27 o 
  -4   2   4      133.88      121.28      3.50 o 
  -3   2   4        1.17        0.33      0.42 o 
  -2   2   4        3.98        2.91      0.35 o 
  -1   2   4     4563.11     4508.12     22.99 o 
   0   2   4       48.11       42.68      0.77 o 
   1   2   4      284.74      359.36      2.25 o 
   2   2   4     1384.65     1501.12      7.55 o 
   3   2   4      275.13      260.33      2.29 o 
   4   2   4       43.11       36.42      1.03 o 
   5   2   4      256.78      259.32      2.74 o 
   6   2   4      129.11      133.92      3.56 o 
   7   2   4       74.67       77.67      4.24 o 
   8   2   4       21.16       16.04      2.49 o 
   9   2   4        0.09       -1.38      2.53 o 
  10   2   4        0.13       -1.43      5.41 o 
 -10   3   4        2.14       -0.82      4.33 o 
  -9   3   4        5.92        7.59      2.83 o 
  -8   3   4       97.49       82.86      3.73 o 
  -7   3   4       23.58       24.95      2.49 o 
  -6   3   4      963.79      952.31      9.94 o 
  -5   3   4       66.81       69.40      2.08 o 
  -4   3   4        9.70       11.19      0.69 o 
  -3   3   4        2.77        8.73      0.59 o 
  -2   3   4       21.11       15.40      0.72 o 
  -1   3   4        3.54        4.04      0.44 o 
   0   3   4     1011.96     1139.93      6.81 o 
   1   3   4        0.45        0.98      0.37 o 
   2   3   4     1095.09     1261.93      8.82 o 
   3   3   4      460.61      462.20      3.50 o 
   4   3   4       28.92       30.78      1.00 o 
   5   3   4      105.80      102.26      2.02 o 
   6   3   4       17.63       17.72      2.21 o 
   7   3   4       32.87       24.44      2.30 o 
   8   3   4       76.66       82.02      4.04 o 
   9   3   4        0.00       -1.94      2.81 o 
 -10   4   4        3.31        3.19      6.76 o 
  -9   4   4        3.26        4.32      2.85 o 
  -8   4   4      189.60      169.49      8.75 o 
  -7   4   4       47.34       46.69      3.52 o 
  -6   4   4       93.53      103.79      4.06 o 
  -5   4   4        0.02       -1.11      1.11 o 
  -4   4   4        0.39       -0.83      0.83 o 
  -3   4   4      240.02      251.32      2.78 o 
  -2   4   4       45.98       43.21      1.16 o 
  -1   4   4      406.81      456.20      3.55 o 
   0   4   4     1136.02     1205.51      8.28 o 
   1   4   4      118.47      113.60      2.46 o 
   2   4   4      238.31      237.69      2.43 o 
   3   4   4       55.11       56.16      1.32 o 
   4   4   4       49.14       50.65      1.73 o 
   5   4   4        0.26       -0.95      0.95 o 
   6   4   4       82.39       88.02      3.57 o 
   7   4   4        1.00        1.01      2.43 o 
   8   4   4        0.05       -2.32      2.32 o 
   9   4   4        9.47       11.25      3.61 o 
  -9   5   4       15.48       17.78      7.47 o 
  -8   5   4       15.61       11.89      3.10 o 
  -7   5   4       13.92       18.49      2.88 o 
  -6   5   4       62.92       51.92      3.38 o 
  -5   5   4      285.48      284.17      5.40 o 
  -4   5   4       29.47       26.28      1.74 o 
  -3   5   4       36.73       37.56      1.63 o 
  -2   5   4      297.22      326.80      3.25 o 
  -1   5   4      291.83      283.27      2.95 o 
   0   5   4      166.08      174.29      3.33 o 
   1   5   4      216.54      181.80      2.26 o 
   2   5   4      188.29      175.10      2.10 o 
   3   5   4      371.35      385.74      4.01 o 
   4   5   4        3.70        3.11      1.19 o 
   5   5   4      147.48      146.37      3.44 o 
   6   5   4       24.71       21.59      2.47 o 
   7   5   4       32.03       35.09      7.90 o 
   8   5   4       11.19       10.11      3.66 o 
   9   5   4        9.10        9.27      6.44 o 
  -9   6   4        4.31       -1.43      6.36 o 
  -8   6   4        0.22       -1.41      2.60 o 
  -7   6   4       10.61        9.65      2.78 o 
  -6   6   4       76.44       78.50      4.14 o 
  -5   6   4        0.10        0.82      1.36 o 
  -4   6   4        3.73        2.91      1.08 o 
  -3   6   4       42.32       41.68      2.17 o 
  -2   6   4      184.39      194.56      2.50 o 
  -1   6   4        0.24        2.42      0.70 o 
   0   6   4       28.23       29.53      2.17 o 
   1   6   4      167.55      157.50      2.46 o 
   2   6   4       70.49       68.85      1.84 o 
   3   6   4      121.49      106.49      2.92 o 
   4   6   4        0.35        2.49      1.14 o 
   5   6   4        4.35        4.17      1.49 o 
   6   6   4      123.46      120.96      5.98 o 
   7   6   4        4.27        3.41      3.09 o 
   8   6   4        2.85        0.39      4.33 o 
  -8   7   4        0.00        2.94      5.89 o 
  -7   7   4       11.78       20.06      5.30 o 
  -6   7   4        3.34        0.12      1.95 o 
  -5   7   4       50.11       62.68      3.99 o 
  -4   7   4        4.27        5.45      1.56 o 
  -3   7   4       11.59       13.28      1.63 o 
  -2   7   4        0.01        1.98      1.29 o 
  -1   7   4       64.65       64.06      2.29 o 
   0   7   4       87.91       83.80      3.99 o 
   1   7   4      131.43      129.16      2.53 o 
   2   7   4        9.35        9.50      1.39 o 
   3   7   4      130.51      113.57      3.48 o 
   4   7   4       14.94       17.13      2.61 o 
   5   7   4        1.69       -1.82      2.14 o 
   6   7   4        1.11       -0.03      2.37 o 
   7   7   4        0.60        1.17      3.17 o 
  -7   8   4        0.88        1.12      2.80 o 
  -6   8   4        0.00       -1.41      2.49 o 
  -5   8   4        5.89       11.64      3.59 o 
  -4   8   4        9.49       10.98      2.22 o 
  -3   8   4       63.40       72.28      3.32 o 
  -2   8   4        0.07       -0.57      1.22 o 
  -1   8   4       26.20       24.67      1.90 o 
   0   8   4       11.48       21.51      2.09 o 
   1   8   4       72.47       66.39      2.64 o 
   2   8   4        7.71        7.85      1.92 o 
   3   8   4        0.89        0.10      1.99 o 
   4   8   4       10.02       11.44      2.83 o 
   5   8   4       15.67       12.37      2.64 o 
   6   8   4        5.65        7.86      3.19 o 
   7   8   4        2.67        0.48      6.05 o 
  -6   9   4        7.72       15.53      5.62 o 
  -5   9   4       10.03        5.98      2.92 o 
  -4   9   4        0.23        0.00      2.10 o 
  -3   9   4       22.30       18.30      3.12 o 
  -2   9   4       13.15        8.93      1.76 o 
  -1   9   4       23.06       23.32      2.46 o 
   0   9   4        4.21        2.31      4.45 o 
   1   9   4       35.05       34.88      2.43 o 
   2   9   4       14.68       19.14      2.43 o 
   3   9   4       19.60       25.72      5.65 o 
   4   9   4       10.68        7.13      2.62 o 
   5   9   4        8.30        6.77      5.83 o 
  -4  10   4        2.49        2.94      2.78 o 
  -3  10   4        1.79       -1.22      2.15 o 
  -2  10   4        1.58        2.91      2.03 o 
  -1  10   4       30.76       27.46      5.96 o 
   0  10   4        9.58        8.10      6.60 o 
   1  10   4        0.24        3.38      2.37 o 
   2  10   4        7.05       12.00      2.53 o 
   3  10   4        4.50        5.60      2.47 o 
   4  10   4        1.93       19.57      8.75 o 
  -9   0   5        1.70       -1.43      4.30 o 
  -7   0   5       11.13        8.38      2.42 o 
  -5   0   5      510.57      470.10      6.70 o 
  -3   0   5     1454.98     1488.96     15.26 o 
  -1   0   5    11434.61     9604.83     81.42 o 
   1   0   5      997.92      941.40      6.63 o 
   3   0   5        1.78        7.43      1.88 o 
   5   0   5      141.62      146.16      3.44 o 
   7   0   5      176.55      196.81      6.31 o 
   9   0   5       20.10       16.71      6.68 o 
 -10   1   5       13.44        6.78      4.27 o 
  -9   1   5        1.53        1.12      2.21 o 
  -8   1   5        1.84        2.82      1.87 o 
  -7   1   5       12.75       15.02      1.63 o 
  -6   1   5       93.13       83.42      2.29 o 
  -5   1   5      124.77      147.29      2.20 o 
  -4   1   5      933.93      977.41      6.32 o 
  -3   1   5      710.29      728.12      4.64 o 
  -2   1   5      870.07      779.48      4.53 o 
  -1   1   5      309.50      350.14      2.43 o 
   0   1   5     3690.68     3689.29     16.38 o 
   1   1   5      298.31      321.05      2.08 o 
   2   1   5     6304.88     6318.52     29.14 o 
   3   1   5      138.94      130.24      1.50 o 
   4   1   5      903.48      955.83      6.59 o 
   5   1   5       45.22       35.40      1.43 o 
   6   1   5       55.40       52.98      2.27 o 
   7   1   5        4.33        0.49      1.78 o 
   8   1   5       62.11       64.81      5.12 o 
   9   1   5        1.45       -1.68      2.81 o 
 -10   2   5        7.03        3.75      4.61 o 
  -9   2   5        7.35       10.88      2.84 o 
  -8   2   5        5.45        1.83      1.69 o 
  -7   2   5       40.73       45.22      2.70 o 
  -6   2   5      698.75      713.13      7.20 o 
  -5   2   5        1.46        0.62      0.68 o 
  -4   2   5       44.13       47.40      1.22 o 
  -3   2   5        5.05        7.97      0.69 o 
  -2   2   5      833.08      987.86      5.26 o 
  -1   2   5      286.51      300.20      2.18 o 
   0   2   5     1063.62     1111.52      5.85 o 
   1   2   5      172.69      191.93      1.51 o 
   2   2   5      901.38     1083.23      6.12 o 
   3   2   5        0.19       -0.18      0.43 o 
   4   2   5       16.98       13.96      0.82 o 
   5   2   5       16.21       14.60      1.08 o 
   6   2   5        4.66        0.15      1.57 o 
   7   2   5        0.47       -1.18      1.83 o 
   8   2   5      129.60      141.82      5.31 o 
   9   2   5        0.99       -2.45      2.45 o 
 -10   3   5        0.73        3.17      4.35 o 
  -9   3   5       40.72       36.81      3.26 o 
  -8   3   5       16.71       18.29      2.32 o 
  -7   3   5        3.83        5.97      2.11 o 
  -6   3   5       89.51       85.85      3.36 o 
  -5   3   5       11.98       11.49      1.01 o 
  -4   3   5       37.30       33.38      1.08 o 
  -3   3   5      190.20      217.59      2.19 o 
  -2   3   5        0.01        0.07      0.37 o 
  -1   3   5      496.93      559.21      4.19 o 
   0   3   5        5.68        9.07      0.76 o 
   1   3   5      111.67      116.61      1.29 o 
   2   3   5       64.44       67.92      1.08 o 
   3   3   5       45.62       53.65      1.23 o 
   4   3   5      129.14      122.61      1.69 o 
   5   3   5        2.00        1.19      0.86 o 
   6   3   5       17.04       10.28      1.98 o 
   7   3   5        6.08        5.37      1.77 o 
   8   3   5        9.91       10.93      2.49 o 
   9   3   5        1.78        2.11      5.26 o 
 -10   4   5       16.64       16.31      5.74 o 
  -9   4   5        0.68       -0.02      2.30 o 
  -8   4   5      231.86      223.41      7.74 o 
  -7   4   5       60.79       78.16      4.34 o 
  -6   4   5      142.72      133.34      4.28 o 
  -5   4   5       47.35       48.96      2.29 o 
  -4   4   5        5.58        1.12      0.86 o 
  -3   4   5       30.99       34.19      1.07 o 
  -2   4   5     1101.69     1101.94      7.93 o 
  -1   4   5      283.70      271.92      2.84 o 
   0   4   5      374.95      457.05      4.21 o 
   1   4   5     2062.08     2133.59     12.31 o 
   2   4   5      695.83      702.92      5.50 o 
   3   4   5      364.86      393.34      3.41 o 
   4   4   5      107.37      104.90      2.41 o 
   5   4   5        0.48        0.26      1.06 o 
   6   4   5       72.82       76.22      3.27 o 
   7   4   5       45.88       47.76      4.24 o 
   8   4   5       12.13       11.92      3.18 o 
   9   4   5        1.61        3.55      3.84 o 
  -9   5   5        0.65       -1.02      3.66 o 
  -8   5   5        0.79        2.40      2.60 o 
  -7   5   5        0.10       -2.11      2.11 o 
  -6   5   5        8.20        4.54      1.82 o 
  -5   5   5      103.90       90.07      3.32 o 
  -4   5   5      101.04      107.40      3.67 o 
  -3   5   5       31.82       33.86      1.23 o 
  -2   5   5      504.45      505.19      4.49 o 
  -1   5   5        0.51        0.25      0.59 o 
   0   5   5      184.08      170.10      2.37 o 
   1   5   5       94.06       90.12      1.66 o 
   2   5   5      218.08      219.67      2.51 o 
   3   5   5       36.93       31.76      1.44 o 
   4   5   5      493.11      441.29      6.70 o 
   5   5   5       12.28       11.11      1.55 o 
   6   5   5        1.42        3.42      2.32 o 
   7   5   5        0.32        0.16      2.66 o 
   8   5   5        6.91        7.56      3.75 o 
   9   5   5        0.08        6.72      5.11 o 
  -9   6   5        3.74        8.06      5.20 o 
  -8   6   5        6.04        5.58      2.86 o 
  -7   6   5        5.29        5.49      2.53 o 
  -6   6   5        0.22       -1.80      1.80 o 
  -5   6   5        5.36        4.74      1.59 o 
  -4   6   5       93.78       87.61      2.55 o 
  -3   6   5      480.84      448.95      6.48 o 
  -2   6   5       70.48       70.86      1.83 o 
  -1   6   5      251.78      233.11      3.35 o 
   0   6   5       90.72       99.27      2.17 o 
   1   6   5      396.20      400.57      4.64 o 
   2   6   5       32.85       32.07      1.47 o 
   3   6   5       91.15       94.23      2.77 o 
   4   6   5        2.34        3.29      1.26 o 
   5   6   5       63.37       64.31      3.00 o 
   6   6   5        0.06       -0.03      2.43 o 
   7   6   5        0.33       -1.42      3.42 o 
   8   6   5        0.62        2.31      6.52 o 
  -8   7   5        1.97        0.96      4.43 o 
  -7   7   5        4.21        8.75      2.77 o 
  -6   7   5        3.06        5.77      2.29 o 
  -5   7   5        7.55        5.72      1.98 o 
  -4   7   5       18.65       16.90      2.96 o 
  -3   7   5       51.75       39.93      2.29 o 
  -2   7   5       35.53       45.03      1.71 o 
  -1   7   5       28.51       24.83      1.33 o 
   0   7   5       31.21       33.13      1.45 o 
   1   7   5      252.03      215.94      3.36 o 
   2   7   5       80.03       78.98      2.51 o 
   3   7   5       22.70       23.63      2.05 o 
   4   7   5       53.32       48.54      3.39 o 
   5   7   5        8.02        8.15      2.39 o 
   6   7   5       12.70       11.03      3.00 o 
   7   7   5        3.09        8.99      3.57 o 
  -7   8   5        5.74        3.92      3.03 o 
  -6   8   5        4.77        2.16      2.28 o 
  -5   8   5       32.96       28.63      2.97 o 
  -4   8   5        2.68        0.36      1.68 o 
  -3   8   5       17.50       18.15      1.97 o 
  -2   8   5        0.18        1.32      2.10 o 
  -1   8   5       15.75       13.28      1.61 o 
   0   8   5        2.61        1.46      0.97 o 
   1   8   5        4.98        1.32      2.01 o 
   2   8   5       22.29       25.03      2.55 o 
   3   8   5        6.07        5.54      2.22 o 
   4   8   5       27.30       27.41      3.35 o 
   5   8   5        5.35        6.75      2.68 o 
   6   8   5        4.54        7.38      3.11 o 
  -6   9   5        0.01       -3.94      3.94 o 
  -5   9   5        2.44        2.58      2.63 o 
  -4   9   5        5.45       -0.22      1.93 o 
  -3   9   5        0.86       -0.54      2.19 o 
  -2   9   5        0.21        0.80      1.51 o 
  -1   9   5        6.49       11.61      2.42 o 
   0   9   5        0.37       -1.43      3.38 o 
   1   9   5        0.58       -0.59      1.61 o 
   2   9   5        0.66        1.63      2.30 o 
   3   9   5        2.73        3.12      2.52 o 
   4   9   5       21.18       25.73      3.20 o 
   5   9   5       16.20       15.43      3.62 o 
  -4  10   5        6.05        5.76      2.82 o 
  -3  10   5       23.79       24.16      3.22 o 
  -2  10   5        6.98        8.95      2.11 o 
  -1  10   5        2.88       -0.68      1.76 o 
   0  10   5        0.04       -1.58      3.98 o 
   1  10   5       51.52       58.23      4.84 o 
   2  10   5        8.91        7.78      3.15 o 
   3  10   5        2.25        1.08      2.71 o 
 -10   0   6        0.04        1.27      5.73 o 
  -8   0   6       33.68       33.15      5.01 o 
  -6   0   6        2.61       -0.25      1.11 o 
  -4   0   6       41.34       30.80      1.80 o 
  -2   0   6     1081.88     1082.38      8.28 o 
   0   0   6     2588.82     2626.53     16.47 o 
   2   0   6      260.47      275.23      3.54 o 
   4   0   6      212.62      214.76      3.85 o 
   6   0   6      503.02      521.11      7.97 o 
   8   0   6        1.86       -0.75      3.17 o 
 -10   1   6        0.82        2.75      3.98 o 
  -9   1   6        0.03       -2.34      2.34 o 
  -8   1   6        7.08       10.44      2.13 o 
  -7   1   6       39.16       32.87      2.18 o 
  -6   1   6        5.98        4.71      0.99 o 
  -5   1   6       16.20       13.51      0.98 o 
  -4   1   6      696.73      768.57      5.32 o 
  -3   1   6     1340.89     1323.76      7.95 o 
  -2   1   6      754.35      764.79      4.55 o 
  -1   1   6       98.33       93.49      1.20 o 
   0   1   6      238.65      262.41      1.68 o 
   1   1   6     1154.48     1284.95      6.37 o 
   2   1   6     1568.64     1660.09      8.31 o 
   3   1   6        5.07        5.18      0.57 o 
   4   1   6      289.68      270.94      3.05 o 
   5   1   6      335.29      334.16      4.04 o 
   6   1   6      101.18      108.49      3.30 o 
   7   1   6       25.76       29.05      2.58 o 
   8   1   6        0.65        0.88      2.71 o 
   9   1   6       17.41       21.30      4.06 o 
 -10   2   6       14.24        9.67      3.56 o 
  -9   2   6        7.40       10.62      2.75 o 
  -8   2   6        3.08        1.92      1.71 o 
  -7   2   6        0.13        2.49      1.62 o 
  -6   2   6      127.63      130.45      3.38 o 
  -5   2   6       18.96       22.62      1.09 o 
  -4   2   6      119.98      114.89      1.77 o 
  -3   2   6      319.04      339.95      2.80 o 
  -2   2   6        6.44       10.73      0.52 o 
  -1   2   6      386.14      395.47      3.10 o 
   0   2   6     5670.62     5501.74     27.14 o 
   1   2   6       44.54       47.99      0.89 o 
   2   2   6      838.82      913.95      8.71 o 
   3   2   6     1147.80     1157.17      7.00 o 
   4   2   6       12.91        7.60      0.74 o 
   5   2   6        1.93       -0.30      0.77 o 
   6   2   6       50.84       49.91      2.76 o 
   7   2   6        6.88        9.26      2.24 o 
   8   2   6       17.20       19.95      3.00 o 
   9   2   6        0.12        4.51      5.11 o 
 -10   3   6        6.28        4.93      4.61 o 
  -9   3   6       16.16       17.26      3.67 o 
  -8   3   6      371.22      374.54      6.76 o 
  -7   3   6       44.24       47.97      3.89 o 
  -6   3   6        1.82       -2.48      2.48 o 
  -5   3   6        3.93        5.43      1.03 o 
  -4   3   6      563.56      608.03      4.82 o 
  -3   3   6       37.54       43.93      1.17 o 
  -2   3   6      529.81      496.72      3.92 o 
  -1   3   6      404.33      462.46      3.80 o 
   0   3   6     3494.64     3691.34     21.71 o 
   1   3   6       83.84      103.92      1.31 o 
   2   3   6        2.53        1.14      0.44 o 
   3   3   6       46.45       62.72      1.39 o 
   4   3   6      208.25      206.65      2.25 o 
   5   3   6      215.41      223.23      3.92 o 
   6   3   6      422.95      418.44      6.87 o 
   7   3   6        1.17        1.14      1.64 o 
   8   3   6       10.07        4.07      2.34 o 
   9   3   6        0.00       -0.04      3.09 o 
 -10   4   6       20.75       14.01      6.76 o 
  -9   4   6        0.11        2.05      2.89 o 
  -8   4   6        5.10       10.59      2.75 o 
  -7   4   6       92.23       94.71      4.62 o 
  -6   4   6       53.57       48.94      3.13 o 
  -5   4   6       24.41       25.40      1.86 o 
  -4   4   6        2.71        1.54      0.74 o 
  -3   4   6      308.13      325.10      3.13 o 
  -2   4   6       16.63       24.17      1.30 o 
  -1   4   6        2.55        1.04      0.54 o 
   0   4   6       16.52       25.11      1.19 o 
   1   4   6       20.25       23.50      1.01 o 
   2   4   6        8.22        9.59      0.82 o 
   3   4   6        9.75       11.72      0.83 o 
   4   4   6       24.69       24.39      1.31 o 
   5   4   6      112.17      112.63      2.95 o 
   6   4   6       69.69       71.82      3.69 o 
   7   4   6       20.06       23.68      3.53 o 
   8   4   6        0.19       -1.38      2.46 o 
   9   4   6        1.30       -2.51      3.93 o 
  -9   5   6        0.00        3.00      4.89 o 
  -8   5   6       13.75        8.12      2.95 o 
  -7   5   6        3.98        0.71      2.20 o 
  -6   5   6        2.63        4.28      1.82 o 
  -5   5   6      139.31      131.84      4.41 o 
  -4   5   6      359.65      346.42      6.63 o 
  -3   5   6      151.37      163.22      2.28 o 
  -2   5   6      105.61      125.96      2.01 o 
  -1   5   6      834.15      851.56      7.11 o 
   0   5   6      149.90      154.35      2.58 o 
   1   5   6       22.55       24.95      1.28 o 
   2   5   6       15.13       21.98      1.07 o 
   3   5   6        4.72        7.79      1.08 o 
   4   5   6        0.01        1.92      1.09 o 
   5   5   6        0.23       -0.82      1.36 o 
   6   5   6       29.52       23.86      3.73 o 
   7   5   6       17.29       14.94      3.62 o 
   8   5   6        2.86        3.26      3.36 o 
   9   5   6        9.99        8.23      5.56 o 
  -9   6   6        1.10        4.15      5.39 o 
  -8   6   6        0.46       -2.49      2.49 o 
  -7   6   6        0.10       -0.54      2.87 o 
  -6   6   6        1.03        0.76      1.87 o 
  -5   6   6        8.64        7.37      1.61 o 
  -4   6   6      125.42      139.05      3.22 o 
  -3   6   6       13.33       14.50      1.68 o 
  -2   6   6       20.99       24.35      1.35 o 
  -1   6   6      207.00      178.54      2.87 o 
   0   6   6      417.97      403.80      4.36 o 
   1   6   6        9.43        9.26      0.97 o 
   2   6   6      138.86      112.27      2.47 o 
   3   6   6       30.14       28.96      1.64 o 
   4   6   6        9.13        8.09      1.45 o 
   5   6   6        0.52        1.61      1.64 o 
   6   6   6       46.98       55.81      4.60 o 
   7   6   6       34.58       32.66      4.62 o 
   8   6   6       30.44       45.46     13.44 o 
  -8   7   6        1.84       11.53      4.89 o 
  -7   7   6        1.30        0.47      2.45 o 
  -6   7   6       29.41       33.59      3.22 o 
  -5   7   6        6.07        6.04      2.39 o 
  -4   7   6        5.12        4.08      1.54 o 
  -3   7   6        1.48        2.46      1.34 o 
  -2   7   6       35.34       35.54      1.91 o 
  -1   7   6        3.01        3.54      0.96 o 
   0   7   6       45.90       39.61      1.70 o 
   1   7   6        0.64        1.52      0.95 o 
   2   7   6       82.10       75.14      2.85 o 
   3   7   6        1.97        1.53      1.54 o 
   4   7   6       25.87       27.49      4.20 o 
   5   7   6        3.59        2.18      2.30 o 
   6   7   6       28.56       38.16      4.14 o 
   7   7   6        1.15       -1.66      3.11 o 
  -7   8   6        8.99       15.29      5.07 o 
  -6   8   6        0.06        1.13      2.27 o 
  -5   8   6        1.29       -1.52      1.92 o 
  -4   8   6        0.70        3.48      1.81 o 
  -3   8   6       26.10       22.61      2.10 o 
  -2   8   6        4.29        5.05      1.36 o 
  -1   8   6      147.70      123.65      3.55 o 
   0   8   6       10.77       12.66      1.61 o 
   1   8   6       67.85       67.36      3.46 o 
   2   8   6        9.76       14.46      2.96 o 
   3   8   6       63.96       75.16      4.38 o 
   4   8   6       67.43       67.94      4.59 o 
   5   8   6       12.96       15.10      3.37 o 
   6   8   6        4.74        2.97      4.97 o 
  -6   9   6        0.11       14.00      7.48 o 
  -5   9   6       26.42       25.52      3.63 o 
  -4   9   6        0.54        0.17      1.86 o 
  -3   9   6       25.61       24.75      2.79 o 
  -2   9   6        5.89        7.82      2.02 o 
  -1   9   6       17.08       19.07      2.04 o 
   0   9   6       16.51       19.07      2.27 o 
   1   9   6        0.02       -1.34      1.55 o 
   2   9   6        0.11       -1.48      1.89 o 
   3   9   6        0.53        2.78      2.34 o 
   4   9   6        8.51        5.20      2.55 o 
   5   9   6        2.95        5.68      3.20 o 
  -4  10   6        0.12       -0.95      5.73 o 
  -3  10   6        3.68        9.20      2.68 o 
  -2  10   6        0.68       -1.77      1.99 o 
  -1  10   6        4.38        2.58      1.91 o 
   0  10   6        2.13        4.52      2.02 o 
   1  10   6        2.10        2.29      2.62 o 
   2  10   6        6.33        8.85      6.35 o 
   3  10   6       20.07       27.27      3.97 o 
  -9   0   7        3.22       -0.56      3.15 o 
  -7   0   7       87.66       83.32      4.29 o 
  -5   0   7      107.01      117.04      3.69 o 
  -3   0   7      132.90      117.54      2.48 o 
  -1   0   7     4466.40     4404.51     42.50 o 
   1   0   7      128.50      151.37      1.81 o 
   3   0   7      489.33      518.41      6.07 o 
   5   0   7       12.89       17.24      1.68 o 
   7   0   7        1.43        0.25      2.75 o 
   9   0   7       14.04       19.25      7.00 o 
 -10   1   7        6.96       -0.95      4.69 o 
  -9   1   7       16.49       19.77      3.50 o 
  -8   1   7       16.26       16.56      3.22 o 
  -7   1   7        6.11        6.16      1.48 o 
  -6   1   7        2.24       -0.85      0.85 o 
  -5   1   7      279.71      291.22      3.42 o 
  -4   1   7      144.81      163.34      2.37 o 
  -3   1   7      576.58      578.30      4.27 o 
  -2   1   7      611.27      751.06      4.73 o 
  -1   1   7      202.70      191.46      1.77 o 
   0   1   7       27.67       35.34      0.67 o 
   1   1   7     1640.25     1642.39      8.02 o 
   2   1   7        0.15       -0.16      0.39 o 
   3   1   7      140.92      174.52      2.22 o 
   4   1   7      378.29      393.92      3.85 o 
   5   1   7       93.28      110.77      2.49 o 
   6   1   7       58.55       56.22      2.46 o 
   7   1   7       36.91       50.82      4.24 o 
   8   1   7        5.58       12.88      4.62 o 
   9   1   7       31.95       40.57      8.43 o 
 -10   2   7       12.58       10.89      3.60 o 
  -9   2   7        0.49        1.86      2.12 o 
  -8   2   7        2.24       -1.66      1.66 o 
  -7   2   7        3.90        1.90      1.70 o 
  -6   2   7      346.18      363.76      6.56 o 
  -5   2   7       21.30       24.79      1.29 o 
  -4   2   7      313.42      266.09      2.57 o 
  -3   2   7      469.24      512.82      3.58 o 
  -2   2   7     1559.46     1557.20      9.28 o 
  -1   2   7     1743.60     1895.76      9.83 o 
   0   2   7      808.10      773.45      4.20 o 
   1   2   7      691.19      777.68      4.42 o 
   2   2   7     1224.73     1226.30      7.43 o 
   3   2   7        0.01        0.57      0.57 o 
   4   2   7      477.19      476.49      4.24 o 
   5   2   7       26.42       30.66      1.52 o 
   6   2   7        2.43        2.75      1.45 o 
   7   2   7       29.21       34.12      3.83 o 
   8   2   7       62.52       57.98      4.20 o 
   9   2   7        1.33        0.41      3.32 o 
 -10   3   7        4.75        4.27      4.53 o 
  -9   3   7       27.87       29.12      2.84 o 
  -8   3   7        9.96       13.15      2.30 o 
  -7   3   7       10.01       10.96      2.02 o 
  -6   3   7       65.20       62.47      2.87 o 
  -5   3   7      117.62      127.74      2.63 o 
  -4   3   7        2.92        1.25      0.58 o 
  -3   3   7        4.23        1.23      0.50 o 
  -2   3   7     1606.11     1762.95     10.61 o 
  -1   3   7      437.97      442.19      3.53 o 
   0   3   7        1.34        3.23      0.53 o 
   1   3   7      947.05      996.75      6.80 o 
   2   3   7       45.19       48.04      1.08 o 
   3   3   7      551.35      516.55      4.10 o 
   4   3   7       17.06       20.56      1.05 o 
   5   3   7      263.65      256.27      3.72 o 
   6   3   7       80.20       91.79      3.61 o 
   7   3   7       15.70       22.45      2.38 o 
   8   3   7        3.07        0.18      2.17 o 
   9   3   7        9.39       11.18      4.74 o 
 -10   4   7       53.97       60.02      8.75 o 
  -9   4   7        0.10       -2.62      2.62 o 
  -8   4   7        8.63        7.89      2.69 o 
  -7   4   7       49.59       41.02      5.66 o 
  -6   4   7      141.37      150.59      4.54 o 
  -5   4   7       44.29       57.14      2.51 o 
  -4   4   7      124.48      108.71      2.33 o 
  -3   4   7       46.47       48.02      1.46 o 
  -2   4   7      738.83      775.13      5.88 o 
  -1   4   7      317.71      310.70      3.26 o 
   0   4   7      152.56      122.32      1.88 o 
   1   4   7        4.60        8.59      0.70 o 
   2   4   7     1246.57     1320.04      8.83 o 
   3   4   7        6.31        5.05      0.75 o 
   4   4   7      789.08      755.57      6.88 o 
   5   4   7       10.76       10.48      1.56 o 
   6   4   7        5.16        0.11      2.12 o 
   7   4   7        1.41        1.98      2.43 o 
   8   4   7       60.18       55.36      5.70 o 
   9   4   7        3.66       -2.21      3.97 o 
  -9   5   7        1.13       -4.43      4.43 o 
  -8   5   7        0.67       -2.66      2.66 o 
  -7   5   7       19.59       22.73      3.11 o 
  -6   5   7        3.16        2.50      1.84 o 
  -5   5   7       29.06       26.64      2.41 o 
  -4   5   7       77.34       63.57      2.53 o 
  -3   5   7       41.89       38.49      1.37 o 
  -2   5   7       21.87       21.86      1.29 o 
  -1   5   7        1.85        2.34      0.82 o 
   0   5   7      170.39      172.16      2.64 o 
   1   5   7       72.82       75.53      1.56 o 
   2   5   7       24.74       22.52      1.07 o 
   3   5   7      134.79      142.34      2.56 o 
   4   5   7      189.81      181.03      3.52 o 
   5   5   7       19.74       21.60      3.12 o 
   6   5   7        0.02       -1.31      2.38 o 
   7   5   7        0.55       -1.70      3.50 o 
   8   5   7        4.10        8.57      4.87 o 
  -8   6   7        0.84        1.91      3.43 o 
  -7   6   7        0.84        0.76      2.43 o 
  -6   6   7       19.55       16.39      2.52 o 
  -5   6   7       18.05       16.11      3.25 o 
  -4   6   7       38.37       34.54      1.96 o 
  -3   6   7        5.61        4.82      0.91 o 
  -2   6   7       22.33       28.77      1.44 o 
  -1   6   7      137.87      116.84      2.36 o 
   0   6   7      118.11      114.52      2.65 o 
   1   6   7      231.52      219.95      3.58 o 
   2   6   7       76.16       49.70      2.63 o 
   3   6   7        2.53        3.47      1.16 o 
   4   6   7        0.45        0.03      1.28 o 
   5   6   7        6.20        5.58      1.79 o 
   6   6   7        8.96        4.39      2.63 o 
   7   6   7        0.00       -1.66      2.60 o 
   8   6   7        1.32       -2.16      4.20 o 
  -8   7   7        2.72       -1.75      6.44 o 
  -7   7   7        3.84        4.20      2.61 o 
  -6   7   7        4.74       14.00      2.48 o 
  -5   7   7       85.82       89.01      4.41 o 
  -4   7   7       11.95       10.13      1.98 o 
  -3   7   7      102.63       90.08      3.21 o 
  -2   7   7       84.94       91.76      2.92 o 
  -1   7   7        8.16        7.55      0.99 o 
   0   7   7        4.38        8.25      1.18 o 
   1   7   7      129.82      126.65      5.87 o 
   2   7   7       65.83       69.84      3.13 o 
   3   7   7      111.39      108.16      4.35 o 
   4   7   7       51.79       47.04      3.79 o 
   5   7   7       31.75       33.60      3.68 o 
   6   7   7        8.31       12.76      3.07 o 
   7   7   7        2.32       -0.09      3.32 o 
  -7   8   7        2.65        6.20      6.05 o 
  -6   8   7        3.30        4.86      2.45 o 
  -5   8   7        9.49        8.41      2.36 o 
  -4   8   7       31.20       37.95      3.10 o 
  -3   8   7       39.81       42.66      2.64 o 
  -2   8   7       19.91       20.56      1.85 o 
  -1   8   7        0.98        2.43      1.17 o 
   0   8   7        2.13       -0.13      1.26 o 
   1   8   7        4.93        7.08      1.80 o 
   2   8   7      172.25      174.60      6.86 o 
   3   8   7        0.11       -1.11      1.87 o 
   4   8   7       44.11       53.69      4.25 o 
   5   8   7        4.53       10.05      5.86 o 
   6   8   7        0.17        1.93      3.08 o 
  -5   9   7        5.18        2.80      2.83 o 
  -4   9   7        0.21       -0.12      1.94 o 
  -3   9   7        9.84       11.44      2.27 o 
  -2   9   7        1.04        0.16      1.81 o 
  -1   9   7       69.64       81.12      3.46 o 
   0   9   7       20.04       25.86      2.43 o 
   1   9   7       56.74       67.31      4.92 o 
   2   9   7       22.56       26.65      4.02 o 
   3   9   7        0.27        3.09      2.26 o 
   4   9   7        5.73        8.46      2.76 o 
   5   9   7       11.60       18.61      8.59 o 
  -4  10   7        0.01        4.93      6.52 o 
  -3  10   7        1.62        5.96      2.71 o 
  -2  10   7        2.76        3.06      2.59 o 
  -1  10   7       14.47       14.31      2.60 o 
   0  10   7        9.20       12.12      2.35 o 
   1  10   7        1.19        0.64      2.51 o 
   2  10   7        0.00        3.46      2.45 o 
   3  10   7        1.37        1.05      2.62 o 
 -10   0   8       11.89       22.75      7.16 o 
  -8   0   8        0.28       -2.07      2.07 o 
  -6   0   8      317.78      397.39      6.73 o 
  -4   0   8        7.44        9.27      1.48 o 
  -2   0   8      143.12      175.72      3.14 o 
   0   0   8     1122.63     1135.18      8.08 o 
   2   0   8       29.75       35.52      1.53 o 
   4   0   8     1199.30     1274.88     13.42 o 
   6   0   8      126.05      124.70      5.35 o 
   8   0   8       78.34       64.47      6.45 o 
 -10   1   8        0.13       -2.18      3.14 o 
  -9   1   8       14.49       14.25      2.99 o 
  -8   1   8        6.86        8.68      2.00 o 
  -7   1   8        0.47       -0.34      1.32 o 
  -6   1   8        0.03       -0.73      0.83 o 
  -5   1   8      372.85      406.65      4.07 o 
  -4   1   8      198.27      211.48      2.76 o 
  -3   1   8     1839.11     1878.95     11.65 o 
  -2   1   8      107.53      125.40      1.78 o 
  -1   1   8      144.90      150.00      1.68 o 
   0   1   8      243.69      223.94      1.70 o 
   1   1   8      152.36      125.05      1.38 o 
   2   1   8       78.69       71.01      1.25 o 
   3   1   8      278.69      246.61      2.87 o 
   4   1   8       18.91       20.65      1.13 o 
   5   1   8       31.50       18.17      1.22 o 
   6   1   8        4.30        3.05      1.41 o 
   7   1   8        3.70       -0.20      1.72 o 
   8   1   8        6.00        6.37      4.46 o 
   9   1   8        1.27       -2.65      4.11 o 
 -10   2   8       12.68       14.30      3.79 o 
  -9   2   8       14.51       14.99      2.67 o 
  -8   2   8        0.21       -0.83      1.65 o 
  -7   2   8       67.24       69.84      3.49 o 
  -6   2   8       36.06       39.99      2.46 o 
  -5   2   8       36.03       31.04      1.33 o 
  -4   2   8      130.22      156.13      2.05 o 
  -3   2   8      395.76      412.45      3.20 o 
  -2   2   8      740.48      812.42      6.01 o 
  -1   2   8      366.77      386.11      3.17 o 
   0   2   8       79.48      122.50      1.27 o 
   1   2   8       96.27       84.39      1.86 o 
   2   2   8      168.48      220.60      2.22 o 
   3   2   8     1344.94     1478.74      9.02 o 
   4   2   8      130.12      137.48      2.21 o 
   5   2   8      175.47      182.58      3.26 o 
   6   2   8        2.67        6.94      1.79 o 
   7   2   8      113.35      116.74      6.70 o 
   8   2   8       10.89       10.53      4.51 o 
   9   2   8        4.57        6.73      3.53 o 
 -10   3   8       10.21        5.79      4.56 o 
  -9   3   8        6.84        4.69      2.32 o 
  -8   3   8       95.14      101.92      4.47 o 
  -7   3   8        0.27       -0.63      1.51 o 
  -6   3   8       47.69       44.02      2.51 o 
  -5   3   8       75.61       65.28      2.04 o 
  -4   3   8       99.29      100.52      2.89 o 
  -3   3   8        1.17        2.69      0.63 o 
  -2   3   8      536.06      475.71      4.21 o 
  -1   3   8      355.92      360.01      3.38 o 
   0   3   8     2960.81     3157.35     17.51 o 
   1   3   8      729.61      899.13      6.36 o 
   2   3   8      475.29      447.61      3.79 o 
   3   3   8        0.16        0.08      0.64 o 
   4   3   8        0.16        0.17      0.72 o 
   5   3   8       16.45       18.71      1.54 o 
   6   3   8      187.76      176.22      4.41 o 
   7   3   8        4.21        3.44      2.49 o 
   8   3   8        9.98        8.46      2.58 o 
   9   3   8        0.45        7.16      4.32 o 
  -9   4   8       17.58       18.15      3.38 o 
  -8   4   8       19.52       22.24      3.25 o 
  -7   4   8        5.03        4.39      2.25 o 
  -6   4   8        5.30        1.82      1.63 o 
  -5   4   8       68.22       61.30      3.71 o 
  -4   4   8      140.28      151.52      2.95 o 
  -3   4   8       60.82       65.89      1.73 o 
  -2   4   8      279.95      279.44      3.02 o 
  -1   4   8      112.60      108.43      1.97 o 
   0   4   8       20.31       19.05      0.88 o 
   1   4   8      261.87      228.33      2.38 o 
   2   4   8        0.54        1.78      0.79 o 
   3   4   8       10.84       17.14      1.10 o 
   4   4   8      281.41      260.25      3.80 o 
   5   4   8        8.14        9.25      1.55 o 
   6   4   8        9.68        6.35      2.51 o 
   7   4   8       35.84       40.04      4.91 o 
   8   4   8        0.85       -0.94      2.65 o 
   9   4   8        1.25        7.80      7.96 o 
  -9   5   8        0.34        1.98      4.72 o 
  -8   5   8        2.11        0.63      2.69 o 
  -7   5   8       11.76        5.83      2.60 o 
  -6   5   8       13.17       21.09      2.57 o 
  -5   5   8       58.18       57.17      3.33 o 
  -4   5   8      120.27      121.04      3.29 o 
  -3   5   8      603.42      557.60      5.64 o 
  -2   5   8      475.51      435.83      4.57 o 
  -1   5   8      154.87      140.48      2.33 o 
   0   5   8      206.19      215.58      2.82 o 
   1   5   8        2.59        1.96      0.67 o 
   2   5   8      279.51      268.44      4.26 o 
   3   5   8       16.28       17.78      1.31 o 
   4   5   8       32.43       30.47      2.51 o 
   5   5   8      101.10      110.40      4.33 o 
   6   5   8       98.96       86.38      6.06 o 
   7   5   8       32.03       30.56      4.48 o 
   8   5   8        0.43       -0.64      4.05 o 
  -8   6   8        2.69        1.68      3.50 o 
  -7   6   8       11.37       14.46      2.99 o 
  -6   6   8       92.17       79.28      4.33 o 
  -5   6   8       36.05       35.46      2.58 o 
  -4   6   8        2.29        2.31      1.45 o 
  -3   6   8       23.76       26.19      1.46 o 
  -2   6   8      257.71      234.28      3.70 o 
  -1   6   8      233.00      229.71      3.71 o 
   0   6   8       15.51       21.02      1.83 o 
   1   6   8       14.97       14.17      1.31 o 
   2   6   8       81.50       71.50      2.50 o 
   3   6   8        3.52        4.24      1.20 o 
   4   6   8      100.62       84.01      3.58 o 
   5   6   8        1.95        0.53      1.92 o 
   6   6   8       39.44       44.22      4.23 o 
   7   6   8        1.30       -0.51      3.09 o 
   8   6   8        1.07        5.65      3.74 o 
  -8   7   8        2.56       -1.28      3.97 o 
  -7   7   8        0.21       -0.80      3.34 o 
  -6   7   8       20.91       18.46      2.73 o 
  -5   7   8       15.72       20.55      2.74 o 
  -4   7   8        4.65        4.05      1.82 o 
  -3   7   8       31.20       25.99      2.16 o 
  -2   7   8        1.20        1.81      1.22 o 
  -1   7   8      110.32      113.65      3.80 o 
   0   7   8      298.02      289.46      5.39 o 
   1   7   8       24.96       36.29      2.60 o 
   2   7   8        1.03        3.26      1.58 o 
   3   7   8       31.88       28.77      3.07 o 
   4   7   8        2.41        4.56      2.86 o 
   5   7   8        1.14        1.51      2.20 o 
   6   7   8        2.34        7.49      2.87 o 
   7   7   8        0.12        0.17      3.44 o 
  -7   8   8       16.92       17.02      7.96 o 
  -6   8   8        0.04        0.14      2.58 o 
  -5   8   8        0.01       -2.07      2.07 o 
  -4   8   8        8.44        6.21      2.34 o 
  -3   8   8       10.64       20.13      2.84 o 
  -2   8   8       11.70       11.18      1.75 o 
  -1   8   8       51.08       60.76      3.03 o 
   0   8   8        2.48        1.06      1.62 o 
   1   8   8        8.66       10.24      1.97 o 
   2   8   8        1.35        5.36      2.07 o 
   3   8   8        9.97        9.58      2.46 o 
   4   8   8        0.11        1.83      2.36 o 
   5   8   8        7.27        6.69      2.90 o 
   6   8   8       13.65       11.67      3.64 o 
  -5   9   8        6.76       10.40      2.92 o 
  -4   9   8        0.02        1.19      2.00 o 
  -3   9   8       26.56       21.63      2.63 o 
  -2   9   8        1.24        3.69      1.85 o 
  -1   9   8        0.61        3.28      1.72 o 
   0   9   8       31.23       34.89      2.99 o 
   1   9   8        0.90        3.38      1.97 o 
   2   9   8        6.97        8.82      2.36 o 
   3   9   8        2.23        3.25      2.37 o 
   4   9   8       10.79        7.61      3.08 o 
   5   9   8       17.99       17.34      8.75 o 
  -3  10   8       16.46       20.92      4.31 o 
  -2  10   8       13.48       18.70      2.97 o 
  -1  10   8        3.86        7.17      4.94 o 
   0  10   8        2.83        5.38      2.33 o 
   1  10   8        0.05        0.69      2.33 o 
   2  10   8        0.24        0.85      2.60 o 
   3  10   8       17.84       23.71      9.39 o 
  -9   0   9        2.46       -0.80      2.63 o 
  -7   0   9      253.37      265.84      7.22 o 
  -5   0   9      768.93      816.48      9.11 o 
  -3   0   9      489.72      560.65      6.77 o 
  -1   0   9     3728.70     3704.64     28.04 o 
   1   0   9      689.37      636.45      5.43 o 
   3   0   9      685.38      648.71      6.76 o 
   5   0   9       27.82       26.87      2.00 o 
   7   0   9      171.13      190.82      8.92 o 
   9   0   9        0.00        2.86      5.89 o 
 -10   1   9        2.95        7.91      3.27 o 
  -9   1   9        0.40        0.44      2.16 o 
  -8   1   9       61.19       75.63      3.53 o 
  -7   1   9       21.23       17.89      1.91 o 
  -6   1   9        6.50        4.56      1.14 o 
  -5   1   9        6.87        3.81      0.94 o 
  -4   1   9      401.48      419.69      4.10 o 
  -3   1   9       65.81       59.90      1.46 o 
  -2   1   9      150.35      163.22      1.92 o 
  -1   1   9      448.94      511.41      3.58 o 
   0   1   9       78.57       72.35      1.02 o 
   1   1   9     1148.48     1297.25      6.95 o 
   2   1   9     2595.48     2763.73     15.07 o 
   3   1   9        6.91        5.69      0.77 o 
   4   1   9      167.91      159.97      2.64 o 
   5   1   9        0.01       -0.84      0.84 o 
   6   1   9      190.51      198.51      4.70 o 
   7   1   9        7.19        3.85      1.91 o 
   8   1   9        0.91        2.23      2.94 o 
   9   1   9        9.60        9.65      4.61 o 
 -10   2   9        3.23        9.28      3.41 o 
  -9   2   9        0.45        0.35      2.79 o 
  -8   2   9        7.95        5.73      2.12 o 
  -7   2   9       49.55       54.69      3.21 o 
  -6   2   9        2.21        3.56      1.31 o 
  -5   2   9        3.31        0.00      0.76 o 
  -4   2   9       58.20       56.66      1.48 o 
  -3   2   9       27.03       31.44      0.97 o 
  -2   2   9      558.32      647.06      4.68 o 
  -1   2   9      471.13      563.95      8.52 o 
   0   2   9       48.16       64.61      1.38 o 
   1   2   9     1106.11     1151.08      6.94 o 
   2   2   9       27.70       19.20      0.70 o 
   3   2   9      219.10      220.63      2.70 o 
   4   2   9        3.06        3.51      0.88 o 
   5   2   9        4.68        3.30      1.40 o 
   6   2   9       25.52       28.86      2.40 o 
   7   2   9        2.27        2.58      2.15 o 
   8   2   9        7.30        7.53      3.32 o 
   9   2   9        2.30        3.45      3.29 o 
 -10   3   9        0.07       -0.55      4.33 o 
  -9   3   9        6.57        6.32      2.40 o 
  -8   3   9        0.98        0.62      1.94 o 
  -7   3   9       12.49       11.75      2.06 o 
  -6   3   9        2.85        2.70      1.47 o 
  -5   3   9       18.29       20.32      1.43 o 
  -4   3   9        2.90        5.26      0.73 o 
  -3   3   9       70.03       64.05      1.60 o 
  -2   3   9       15.69       23.21      1.01 o 
  -1   3   9       64.22       65.94      1.46 o 
   0   3   9       32.63       30.06      0.93 o 
   1   3   9        0.48        0.45      0.49 o 
   2   3   9       39.04       69.80      1.53 o 
   3   3   9       64.57       72.48      1.52 o 
   4   3   9        0.14       -0.74      0.74 o 
   5   3   9      273.33      282.23      7.84 o 
   6   3   9       81.49       84.84      4.86 o 
   7   3   9        9.86       10.24      2.51 o 
   8   3   9        0.21       -1.22      2.23 o 
   9   3   9        3.98        2.55      6.36 o 
  -9   4   9       11.47       11.45      4.68 o 
  -8   4   9        8.22       12.42      2.91 o 
  -7   4   9        3.92        7.73      2.39 o 
  -6   4   9        0.01       -1.47      1.47 o 
  -5   4   9      127.34      145.48      4.54 o 
  -4   4   9      430.68      424.75      5.44 o 
  -3   4   9        2.15        3.29      0.92 o 
  -2   4   9      194.78      224.86      3.21 o 
  -1   4   9      618.32      678.30      5.50 o 
   0   4   9        8.92       12.98      0.74 o 
   1   4   9      126.36      123.22      2.20 o 
   2   4   9      114.93      123.51      2.45 o 
   3   4   9      628.41      619.53      6.08 o 
   4   4   9      219.54      219.35      3.49 o 
   5   4   9       88.29       86.76      4.76 o 
   6   4   9       22.66       22.79      3.14 o 
   7   4   9       10.32       13.74      3.13 o 
   8   4   9       17.48       18.56      3.88 o 
   9   4   9       11.48       21.96      8.75 o 
  -9   5   9        6.81       14.98      7.56 o 
  -8   5   9       11.56       11.65      3.88 o 
  -7   5   9       48.39       41.38      3.94 o 
  -6   5   9       14.98       10.69      2.29 o 
  -5   5   9        1.43        2.91      1.83 o 
  -4   5   9      197.78      195.38      4.04 o 
  -3   5   9       19.04       17.91      1.41 o 
  -2   5   9       56.81       58.85      1.99 o 
  -1   5   9       98.52       98.00      2.14 o 
   0   5   9       50.26       49.25      1.55 o 
   1   5   9        2.90        4.71      0.91 o 
   2   5   9     1194.45     1145.70     12.13 o 
   3   5   9       12.66        9.86      1.26 o 
   4   5   9      104.19      130.69      6.34 o 
   5   5   9       11.32        7.90      2.21 o 
   6   5   9       14.45       16.22      4.35 o 
   7   5   9        7.14        8.74      3.32 o 
   8   5   9        5.40        1.84      4.43 o 
  -8   6   9        0.09       -0.28      3.44 o 
  -7   6   9       39.87       50.07      4.37 o 
  -6   6   9       27.66       21.67      2.62 o 
  -5   6   9       89.42       95.20      4.25 o 
  -4   6   9       46.03       36.92      2.06 o 
  -3   6   9       25.52       28.37      1.62 o 
  -2   6   9        7.51       10.98      1.80 o 
  -1   6   9        8.44        9.93      1.33 o 
   0   6   9      183.62      197.17      3.64 o 
   1   6   9      322.20      315.44      5.63 o 
   2   6   9        0.17       -0.92      0.92 o 
   3   6   9       74.68       82.36      2.93 o 
   4   6   9       41.45       38.84      2.71 o 
   5   6   9       31.22       23.13      2.90 o 
   6   6   9        0.15        1.16      2.56 o 
   7   6   9       28.57       33.23      4.98 o 
   8   6   9        0.38        5.50      3.97 o 
  -8   7   9        8.35       13.05      6.84 o 
  -7   7   9        4.87        9.59      3.46 o 
  -6   7   9        0.26       -1.27      1.96 o 
  -5   7   9       20.76       25.00      2.91 o 
  -4   7   9       46.83       44.53      3.20 o 
  -3   7   9       53.07       55.41      2.91 o 
  -2   7   9        1.24        1.82      1.48 o 
  -1   7   9       36.83       27.67      2.02 o 
   0   7   9        7.00        7.54      1.60 o 
   1   7   9       11.27       10.52      1.76 o 
   2   7   9      193.10      176.24      9.33 o 
   3   7   9        0.02        2.95      2.04 o 
   4   7   9        7.01       12.02      2.56 o 
   5   7   9        0.27       -1.85      2.25 o 
   6   7   9       11.36        7.58      4.64 o 
   7   7   9       11.33        8.27      3.90 o 
  -7   8   9        0.81        2.07      6.36 o 
  -6   8   9       10.52       12.23      3.13 o 
  -5   8   9        5.34        5.33      2.21 o 
  -4   8   9        3.48        3.47      2.02 o 
  -3   8   9       50.88       54.01      4.65 o 
  -2   8   9       31.51       35.53      2.77 o 
  -1   8   9       27.99       30.00      2.41 o 
   0   8   9       23.83       22.74      2.18 o 
   1   8   9        1.73        4.00      1.84 o 
   2   8   9        0.94        1.26      2.18 o 
   3   8   9        5.98        2.36      2.56 o 
   4   8   9       22.02       30.29      7.04 o 
   5   8   9        0.01        1.34      3.02 o 
   6   8   9        0.37        1.33      4.05 o 
  -5   9   9        0.22       -0.96      2.52 o 
  -4   9   9        8.93        7.55      3.22 o 
  -3   9   9        0.20       -1.63      1.89 o 
  -2   9   9        3.56        3.20      1.97 o 
  -1   9   9        0.01       -0.16      1.67 o 
   0   9   9        7.69        8.58      2.72 o 
   1   9   9        9.85       12.63      2.38 o 
   2   9   9       48.17       50.08      4.90 o 
   3   9   9        0.33        0.94      2.36 o 
   4   9   9        5.82        6.70      5.89 o 
  -3  10   9        0.11        0.97      2.33 o 
  -2  10   9        0.18       -0.20      2.43 o 
  -1  10   9        7.25        9.27      2.43 o 
   0  10   9        4.77        5.44      2.63 o 
   1  10   9        2.20        3.36      2.41 o 
   2  10   9        0.73        1.26      2.58 o 
 -10   0  10        9.82        8.75      6.20 o 
  -8   0  10       21.14       13.97      2.60 o 
  -6   0  10      273.00      246.29      5.41 o 
  -4   0  10        7.49       11.32      1.33 o 
  -2   0  10      148.74      104.91      2.80 o 
   0   0  10     2915.28     2976.69     21.54 o 
   2   0  10       75.01       40.86      1.70 o 
   4   0  10      192.48      212.71      4.13 o 
   6   0  10       38.49       28.57      3.20 o 
   8   0  10      231.24      256.50     11.42 o 
 -10   1  10        0.72        0.68      2.97 o 
  -9   1  10       43.56       44.96      3.34 o 
  -8   1  10       15.56       21.25      2.38 o 
  -7   1  10        9.65        6.54      1.59 o 
  -6   1  10       10.29       11.86      1.26 o 
  -5   1  10       76.37       77.07      2.54 o 
  -4   1  10      139.60      161.10      2.46 o 
  -3   1  10      274.88      254.38      2.88 o 
  -2   1  10      366.21      405.45      3.48 o 
  -1   1  10     1013.78     1052.77      6.32 o 
   0   1  10      347.89      347.17      2.52 o 
   1   1  10     1799.97     1859.44      9.80 o 
   2   1  10      174.56      198.52      2.36 o 
   3   1  10        8.51        7.30      0.83 o 
   4   1  10      207.75      214.40      3.07 o 
   5   1  10      191.22      214.60      3.60 o 
   6   1  10       95.95       96.29      4.17 o 
   7   1  10        4.06        6.43      2.34 o 
   8   1  10        9.79        9.12      3.36 o 
   9   1  10       27.91       24.38      9.55 o 
 -10   2  10        6.52        6.52      3.15 o 
  -9   2  10       24.58       17.78      3.13 o 
  -8   2  10        0.01        0.59      1.85 o 
  -7   2  10        0.01       -0.68      1.60 o 
  -6   2  10        8.42        7.08      1.47 o 
  -5   2  10      277.77      276.19      3.42 o 
  -4   2  10       22.27       24.94      1.11 o 
  -3   2  10        2.06        1.81      0.52 o 
  -2   2  10      246.00      280.79      2.45 o 
  -1   2  10      426.21      491.59      3.85 o 
   0   2  10     1674.77     2047.22     11.13 o 
   1   2  10      127.74      106.79      1.45 o 
   2   2  10       10.34        9.29      0.55 o 
   3   2  10        2.45        4.16      0.75 o 
   4   2  10      740.58      730.78      6.42 o 
   5   2  10        0.11       -1.72      1.72 o 
   6   2  10       14.58       21.07      2.26 o 
   7   2  10        3.19        0.81      2.13 o 
   8   2  10       12.89       10.67      3.41 o 
   9   2  10        0.83       11.34      4.89 o 
 -10   3  10        1.94       -2.74      4.01 o 
  -9   3  10        0.49       -1.45      2.30 o 
  -8   3  10       11.89       14.10      2.48 o 
  -7   3  10       55.12       62.52      3.43 o 
  -6   3  10       11.07       11.95      1.73 o 
  -5   3  10       17.25       10.67      1.35 o 
  -4   3  10       27.22       22.37      1.31 o 
  -3   3  10      220.42      237.07      2.66 o 
  -2   3  10      646.53      706.52      5.80 o 
  -1   3  10      146.24      175.70      1.97 o 
   0   3  10      483.40      449.06      3.43 o 
   1   3  10      277.20      277.26      2.90 o 
   2   3  10      152.54      153.05      2.39 o 
   3   3  10      188.95      202.61      2.84 o 
   4   3  10      225.95      254.53      5.40 o 
   5   3  10       29.57       27.48      1.87 o 
   6   3  10        2.07        0.22      1.75 o 
   7   3  10       32.07       29.33      3.16 o 
   8   3  10        3.13        3.18      2.57 o 
   9   3  10        1.15       -0.32      6.52 o 
  -9   4  10        8.60       10.75      3.72 o 
  -8   4  10        0.08       -0.92      2.18 o 
  -7   4  10        2.87        3.74      2.14 o 
  -6   4  10        4.95        7.07      1.94 o 
  -5   4  10      139.17      124.65      4.51 o 
  -4   4  10       75.74       75.46      2.71 o 
  -3   4  10      646.23      606.29      6.88 o 
  -2   4  10      127.55      134.40      2.54 o 
  -1   4  10       16.06       20.10      1.10 o 
   0   4  10      175.05      150.19      2.54 o 
   1   4  10       56.35       60.51      1.80 o 
   2   4  10       37.25       37.62      1.59 o 
   3   4  10       92.94       92.36      2.69 o 
   4   4  10       31.72       31.20      2.36 o 
   5   4  10        3.91        1.02      2.00 o 
   6   4  10        0.18        3.68      2.44 o 
   7   4  10        8.53       10.36      3.53 o 
   8   4  10        0.59       -1.04      2.74 o 
  -9   5  10        5.07       11.69      7.32 o 
  -8   5  10        0.13        1.54      3.42 o 
  -7   5  10        3.69       15.37      3.61 o 
  -6   5  10       44.77       38.89      3.26 o 
  -5   5  10        1.79        1.10      1.60 o 
  -4   5  10       23.16       23.47      2.36 o 
  -3   5  10      262.18      254.30      4.57 o 
  -2   5  10        3.17        3.04      0.95 o 
  -1   5  10      643.56      620.24      5.45 o 
   0   5  10        8.10       11.43      0.89 o 
   1   5  10      262.03      257.37      3.27 o 
   2   5  10       58.13       56.57      2.55 o 
   3   5  10       29.91       25.68      2.81 o 
   4   5  10      116.38       99.17      6.01 o 
   5   5  10       94.61      109.25      5.73 o 
   6   5  10        3.57        2.62      2.53 o 
   7   5  10       10.72       12.38      3.68 o 
   8   5  10        0.10        5.38      5.12 o 
  -8   6  10        1.01        9.05      3.75 o 
  -7   6  10        4.55        9.56      2.92 o 
  -6   6  10       21.84       28.68      3.46 o 
  -5   6  10        0.02       -0.06      1.73 o 
  -4   6  10        4.45        5.19      1.45 o 
  -3   6  10        7.61        5.30      1.21 o 
  -2   6  10      219.61      217.29      3.42 o 
  -1   6  10       15.82       15.62      2.02 o 
   0   6  10     1066.24     1005.96     11.49 o 
   1   6  10        0.14       -0.87      0.87 o 
   2   6  10        0.28        0.56      1.12 o 
   3   6  10       42.85       48.37      2.70 o 
   4   6  10       43.70       41.82      3.24 o 
   5   6  10       73.54       72.99      4.87 o 
   6   6  10       15.92       14.51      3.29 o 
   7   6  10        0.06        6.58      4.44 o 
  -7   7  10        0.28       -3.00      3.00 o 
  -6   7  10        0.21       -1.22      2.81 o 
  -5   7  10        7.78        6.46      2.33 o 
  -4   7  10       13.94       15.48      3.02 o 
  -3   7  10        1.48        1.53      1.61 o 
  -2   7  10      223.38      209.18      5.23 o 
  -1   7  10       12.85       13.32      1.70 o 
   0   7  10        9.23        4.89      1.93 o 
   1   7  10       10.41        6.10      2.04 o 
   2   7  10        1.98        0.83      1.88 o 
   3   7  10       32.55       30.01      3.18 o 
   4   7  10       22.27       24.20      3.27 o 
   5   7  10       26.92       27.23      3.58 o 
   6   7  10        3.94       11.61      3.57 o 
   7   7  10        1.60        4.54      3.98 o 
  -6   8  10        3.74        0.21      2.62 o 
  -5   8  10        0.26        1.28      2.05 o 
  -4   8  10        6.90       14.11      2.42 o 
  -3   8  10       36.08       28.01      2.91 o 
  -2   8  10       17.60       13.31      2.11 o 
  -1   8  10        1.42       -0.59      1.48 o 
   0   8  10        0.07        1.31      1.60 o 
   1   8  10       20.90       12.82      3.02 o 
   2   8  10       14.06       18.67      2.78 o 
   3   8  10        1.50        0.58      2.13 o 
   4   8  10       43.32       47.36      4.21 o 
   5   8  10       15.66       25.68      4.33 o 
   6   8  10        2.67       -0.32      7.16 o 
  -5   9  10       20.19       24.00      3.97 o 
  -4   9  10        0.03        2.92      2.45 o 
  -3   9  10        0.54       -0.43      2.10 o 
  -2   9  10       11.00       11.11      2.81 o 
  -1   9  10        3.29        4.52      1.91 o 
   0   9  10        4.65        1.85      1.82 o 
   1   9  10        0.64        2.30      2.15 o 
   2   9  10       10.98        9.13      3.84 o 
   3   9  10        0.25        0.52      2.41 o 
   4   9  10        0.42        2.79      3.11 o 
  -3  10  10        0.69        2.90      5.97 o 
  -2  10  10       15.48       21.73      4.41 o 
  -1  10  10        0.01        6.61      2.49 o 
   0  10  10        7.19       10.21      2.65 o 
   1  10  10        0.01        0.74      2.61 o 
   2  10  10        3.46        5.75      2.98 o 
  -9   0  11       20.64       16.74      3.45 o 
  -7   0  11        4.81        6.34      2.26 o 
  -5   0  11        7.61        7.25      1.20 o 
  -3   0  11      243.73      209.91      3.89 o 
  -1   0  11     2193.53     2341.83     18.88 o 
   1   0  11       36.01       44.41      1.36 o 
   3   0  11       16.65       22.53      1.79 o 
   5   0  11       11.15        6.99      1.71 o 
   7   0  11      107.68      100.67     13.13 o 
   9   0  11        0.44       -0.16      5.73 o 
  -9   1  11        0.13       -1.83      2.37 o 
  -8   1  11       14.42        8.77      1.88 o 
  -7   1  11       57.31       51.97      2.57 o 
  -6   1  11       43.77       49.13      2.31 o 
  -5   1  11       21.20       23.13      1.27 o 
  -4   1  11      106.38      113.96      2.14 o 
  -3   1  11     1298.88     1423.12      9.21 o 
  -2   1  11      672.20      724.10      6.02 o 
  -1   1  11      100.47       95.23      1.67 o 
   0   1  11      262.39      361.25      2.80 o 
   1   1  11        6.94        8.38      0.60 o 
   2   1  11      371.99      401.04      3.60 o 
   3   1  11        7.73        7.97      0.82 o 
   4   1  11        0.05       -0.55      0.71 o 
   5   1  11      221.46      228.52      4.66 o 
   6   1  11      146.02      142.24      7.74 o 
   7   1  11       17.73       15.11      3.22 o 
   8   1  11       29.51       28.42      4.97 o 
   9   1  11        0.94       -3.88      3.88 o 
 -10   2  11        4.76        1.14      4.47 o 
  -9   2  11        6.63        7.89      2.95 o 
  -8   2  11       21.33       14.67      2.33 o 
  -7   2  11        0.75       -1.33      1.33 o 
  -6   2  11        6.80        7.34      1.40 o 
  -5   2  11       12.84       15.09      1.17 o 
  -4   2  11      525.42      608.14      5.16 o 
  -3   2  11       56.32       50.01      1.25 o 
  -2   2  11      666.32      631.36      4.11 o 
  -1   2  11       62.87       86.63      1.46 o 
   0   2  11      441.20      414.15      3.28 o 
   1   2  11      267.79      300.40      2.66 o 
   2   2  11      884.36      927.58      5.45 o 
   3   2  11      182.65      178.40      2.19 o 
   4   2  11      151.79      134.04      2.78 o 
   5   2  11        3.75        2.24      1.60 o 
   6   2  11        1.27        1.54      1.61 o 
   7   2  11        8.24        9.74      2.60 o 
   8   2  11       21.37       32.63      4.53 o 
   9   2  11        0.07       -1.79      3.23 o 
  -9   3  11        0.79       -1.66      2.81 o 
  -8   3  11        0.06       -1.31      1.92 o 
  -7   3  11      115.96      119.79      4.55 o 
  -6   3  11      123.10      133.69      5.87 o 
  -5   3  11      132.41      135.06      3.07 o 
  -4   3  11        4.06        2.13      0.84 o 
  -3   3  11       15.43       15.09      0.83 o 
  -2   3  11       68.84       81.87      1.87 o 
  -1   3  11       52.61       49.27      1.30 o 
   0   3  11       55.07       67.53      1.29 o 
   1   3  11      259.52      270.91      3.02 o 
   2   3  11      737.36      728.96      5.72 o 
   3   3  11       54.59       49.33      1.73 o 
   4   3  11       44.79       46.93      1.85 o 
   5   3  11       31.97       31.02      2.34 o 
   6   3  11       41.04       34.80      3.10 o 
   7   3  11       40.77       45.62      3.60 o 
   8   3  11        6.33        3.04      3.13 o 
  -9   4  11        3.32        7.23      3.61 o 
  -8   4  11        0.94       -2.07      2.29 o 
  -7   4  11        0.73       -0.66      1.92 o 
  -6   4  11      103.36      104.67      8.20 o 
  -5   4  11       75.62       73.33      3.51 o 
  -4   4  11      125.87      142.52      4.43 o 
  -3   4  11       54.36       48.33      2.23 o 
  -2   4  11       36.33       37.14      1.64 o 
  -1   4  11        4.02        5.38      0.90 o 
   0   4  11      580.26      613.59      5.15 o 
   1   4  11        8.07        7.18      1.04 o 
   2   4  11      759.22      779.25      8.03 o 
   3   4  11      175.62      172.06      3.70 o 
   4   4  11      261.02      272.09      5.04 o 
   5   4  11       24.11       22.87      2.76 o 
   6   4  11       50.27       49.32      4.29 o 
   7   4  11        4.92        2.59      2.80 o 
   8   4  11       26.27       36.73      9.89 o 
  -9   5  11        1.89       12.30      5.77 o 
  -8   5  11        0.35       -2.32      3.17 o 
  -7   5  11        8.87        4.52      2.64 o 
  -6   5  11       11.76        8.12      2.59 o 
  -5   5  11       32.29       30.11      2.77 o 
  -4   5  11      191.80      212.11      4.53 o 
  -3   5  11       99.99       97.05      3.03 o 
  -2   5  11       85.60       73.47      2.60 o 
  -1   5  11        4.05        4.16      0.94 o 
   0   5  11      211.42      192.09      3.03 o 
   1   5  11      171.61      161.84      3.84 o 
   2   5  11       17.96       20.70      1.86 o 
   3   5  11       93.20       81.65      3.09 o 
   4   5  11        0.32       -1.16      2.53 o 
   5   5  11        8.53        9.45      2.54 o 
   6   5  11       23.06       22.26      3.43 o 
   7   5  11        0.58        2.83      2.72 o 
   8   5  11        2.07       -1.71      4.69 o 
  -8   6  11        0.35       -4.24      4.24 o 
  -7   6  11        0.08        2.49      2.75 o 
  -6   6  11        1.12       -0.83      2.24 o 
  -5   6  11       56.31       52.29      3.42 o 
  -4   6  11       15.79       12.89      1.90 o 
  -3   6  11       12.98       18.03      1.83 o 
  -2   6  11       36.29       34.16      2.08 o 
  -1   6  11        8.10        5.27      1.20 o 
   0   6  11        0.69        2.17      1.13 o 
   1   6  11        3.16        2.86      1.11 o 
   2   6  11       12.84        8.29      1.53 o 
   3   6  11       49.72       47.63      2.74 o 
   4   6  11        1.14        2.56      1.82 o 
   5   6  11        8.77        5.19      2.80 o 
   6   6  11        3.07        8.11      2.99 o 
   7   6  11       40.12       51.35     10.28 o 
  -7   7  11       10.32       16.84      4.08 o 
  -6   7  11        0.03        3.02      2.20 o 
  -5   7  11        8.60        8.88      2.39 o 
  -4   7  11        1.52        2.12      1.81 o 
  -3   7  11        0.99       -0.17      1.97 o 
  -2   7  11       69.86       82.76      3.89 o 
  -1   7  11       42.55       34.45      2.48 o 
   0   7  11        6.59        2.88      1.74 o 
   1   7  11       39.87       40.94      3.00 o 
   2   7  11       95.47       94.13      4.85 o 
   3   7  11       91.23       98.38      5.28 o 
   4   7  11        1.45        0.90      2.47 o 
   5   7  11       11.03       14.53      3.01 o 
   6   7  11       21.13       32.04      4.89 o 
  -6   8  11       18.86       18.07      3.91 o 
  -5   8  11       17.21       16.21      3.08 o 
  -4   8  11       54.65       54.72      3.79 o 
  -3   8  11        0.01       -0.89      1.93 o 
  -2   8  11        0.04        2.06      1.72 o 
  -1   8  11       13.36       10.93      2.53 o 
   0   8  11      130.29      115.08      4.17 o 
   1   8  11       14.93       17.23      2.67 o 
   2   8  11       46.22       45.83      3.67 o 
   3   8  11       14.62       10.46      2.77 o 
   4   8  11        4.70        9.57      2.93 o 
   5   8  11        1.41       -1.55      2.84 o 
  -5   9  11        3.29        8.11      7.16 o 
  -4   9  11       33.27       33.25      3.75 o 
  -3   9  11        6.48        5.95      2.48 o 
  -2   9  11        5.78        4.16      2.41 o 
  -1   9  11        7.51        6.67      2.05 o 
   0   9  11       10.15       10.07      2.28 o 
   1   9  11        3.40        3.83      2.76 o 
   2   9  11        0.81        2.91      2.90 o 
   3   9  11       14.09       16.33      3.16 o 
   4   9  11        8.18        6.52      7.48 o 
  -2  10  11       11.51       13.97      2.81 o 
  -1  10  11        0.39       -0.12      2.59 o 
   0  10  11        0.85        3.35      2.71 o 
   1  10  11        1.40        2.12      2.84 o 
  -8   0  12       38.82       41.73      3.62 o 
  -6   0  12       86.28       94.12      4.19 o 
  -4   0  12        5.00        4.81      1.29 o 
  -2   0  12     1472.39     1443.55     14.07 o 
   0   0  12      221.96      289.45      3.99 o 
   2   0  12      143.76      147.65      3.04 o 
   4   0  12       15.98       19.57      1.84 o 
   6   0  12       89.94       77.73      6.57 o 
   8   0  12      176.60      184.08     14.48 o 
  -9   1  12        0.23        2.32      3.54 o 
  -8   1  12       21.09       19.41      2.25 o 
  -7   1  12       26.64       20.52      1.88 o 
  -6   1  12       36.84       42.69      2.14 o 
  -5   1  12        0.38       -0.79      0.79 o 
  -4   1  12       22.35       19.91      1.17 o 
  -3   1  12       36.11       32.93      1.26 o 
  -2   1  12       29.64       20.88      1.15 o 
  -1   1  12      578.28      619.07      5.13 o 
   0   1  12      240.10      234.60      2.36 o 
   1   1  12       29.71       23.54      0.92 o 
   2   1  12       62.49       74.54      1.59 o 
   3   1  12       23.01       20.95      1.13 o 
   4   1  12        9.56        6.56      1.04 o 
   5   1  12        3.30       -0.29      1.27 o 
   6   1  12      216.25      226.02      9.11 o 
   7   1  12       23.46       29.01      4.78 o 
   8   1  12        4.98        7.43      4.77 o 
  -9   2  12       28.65       29.71      3.69 o 
  -8   2  12        3.31        4.16      2.11 o 
  -7   2  12       46.20       50.73      2.87 o 
  -6   2  12        0.99       -0.43      1.17 o 
  -5   2  12      217.07      232.27      3.75 o 
  -4   2  12        0.10       -0.31      0.70 o 
  -3   2  12        1.92        0.82      0.56 o 
  -2   2  12      636.11      677.89      4.45 o 
  -1   2  12      203.30      196.27      2.22 o 
   0   2  12      128.22      141.32      1.81 o 
   1   2  12      137.47      155.41      1.94 o 
   2   2  12       77.65       77.50      1.36 o 
   3   2  12      560.27      517.07      4.05 o 
   4   2  12      285.26      283.34      4.60 o 
   5   2  12      189.58      180.45      4.73 o 
   6   2  12       11.43        8.62      2.00 o 
   7   2  12       61.81       78.99      4.76 o 
   8   2  12        0.00       -2.97      2.97 o 
  -9   3  12        1.08       -2.69      2.69 o 
  -8   3  12       26.73       27.77      3.39 o 
  -7   3  12        0.44        1.77      1.77 o 
  -6   3  12       49.69       57.14      2.67 o 
  -5   3  12       61.21       64.34      2.42 o 
  -4   3  12       43.50       43.86      1.70 o 
  -3   3  12        3.15        1.79      0.55 o 
  -2   3  12      776.56      812.61      5.47 o 
  -1   3  12        1.30        0.38      0.55 o 
   0   3  12     1187.70     1178.08      7.76 o 
   1   3  12       45.34       39.25      1.65 o 
   2   3  12     1046.03      991.81      6.95 o 
   3   3  12        0.01        0.05      0.88 o 
   4   3  12       27.84       27.81      1.92 o 
   5   3  12      126.10      122.34      4.08 o 
   6   3  12       81.42       93.80      4.60 o 
   7   3  12        0.55        0.62      2.20 o 
   8   3  12        0.83        0.75      3.27 o 
  -9   4  12        3.83        3.14      3.39 o 
  -8   4  12       19.69       18.67      3.03 o 
  -7   4  12        1.51        1.75      2.16 o 
  -6   4  12       30.82       31.04      2.99 o 
  -5   4  12       37.65       39.74      2.58 o 
  -4   4  12       35.32       36.56      2.20 o 
  -3   4  12       61.99       59.39      2.49 o 
  -2   4  12      239.70      221.11      4.22 o 
  -1   4  12       46.33       53.44      1.75 o 
   0   4  12      451.34      437.97      4.23 o 
   1   4  12       28.42       29.93      1.58 o 
   2   4  12       18.00       15.16      1.46 o 
   3   4  12      184.41      188.84      4.01 o 
   4   4  12        2.80        3.36      1.34 o 
   5   4  12       19.32       24.18      3.32 o 
   6   4  12        6.10       10.42      2.76 o 
   7   4  12        0.09       -0.60      2.70 o 
   8   4  12        0.31        5.22      4.34 o 
  -9   5  12        1.59        8.63      5.45 o 
  -8   5  12        4.08        4.68      3.71 o 
  -7   5  12       15.00        8.79      2.68 o 
  -6   5  12        3.01        4.98      2.31 o 
  -5   5  12       62.56       45.53      3.22 o 
  -4   5  12       29.61       33.35      2.31 o 
  -3   5  12       64.93       65.55      2.69 o 
  -2   5  12      525.72      517.19      7.25 o 
  -1   5  12        8.04        4.10      1.19 o 
   0   5  12      171.17      177.06      4.00 o 
   1   5  12       67.82       74.34      2.75 o 
   2   5  12      228.63      230.76      4.34 o 
   3   5  12       75.02       81.03      3.23 o 
   4   5  12       28.90       22.46      3.05 o 
   5   5  12        7.71        8.96      2.58 o 
   6   5  12       59.42       50.31      6.61 o 
   7   5  12        5.47        6.22      4.20 o 
   8   5  12        0.24       -3.44      3.44 o 
  -8   6  12        0.30        3.19      4.81 o 
  -7   6  12        2.40        0.34      3.07 o 
  -6   6  12        0.63       -1.21      2.35 o 
  -5   6  12       10.90       13.54      2.57 o 
  -4   6  12       69.02       65.13      3.34 o 
  -3   6  12       81.91       71.52      3.27 o 
  -2   6  12      219.07      196.03      4.39 o 
  -1   6  12      132.85      117.30      3.44 o 
   0   6  12        1.90        2.44      1.08 o 
   1   6  12       78.72       68.54      3.35 o 
   2   6  12       62.83       65.68      3.64 o 
   3   6  12        1.15        1.51      1.69 o 
   4   6  12        0.07       -1.96      1.96 o 
   5   6  12       83.14       84.87      5.55 o 
   6   6  12        0.13       -0.21      2.66 o 
   7   6  12        2.59       -1.50      4.11 o 
  -7   7  12        0.04        6.25      4.28 o 
  -6   7  12        0.21        2.57      3.06 o 
  -5   7  12        0.05       -1.32      1.89 o 
  -4   7  12        1.79       -0.76      2.21 o 
  -3   7  12       10.64       12.82      2.23 o 
  -2   7  12      181.75      164.03      4.86 o 
  -1   7  12        5.25        1.65      1.44 o 
   0   7  12        0.10        1.55      1.54 o 
   1   7  12        9.11       10.94      2.20 o 
   2   7  12        3.07        4.52      2.08 o 
   3   7  12        1.37        0.96      2.14 o 
   4   7  12       12.18        7.15      2.65 o 
   5   7  12       27.17       28.65      3.76 o 
   6   7  12       31.07       42.77      6.48 o 
  -6   8  12        6.21        3.15      3.23 o 
  -5   8  12        0.00       -2.85      2.85 o 
  -4   8  12       49.19       56.36      4.67 o 
  -3   8  12        7.25       10.74      2.43 o 
  -2   8  12        3.57        3.68      1.91 o 
  -1   8  12       13.20       17.94      2.27 o 
   0   8  12        0.12        1.48      1.99 o 
   1   8  12       55.40       53.03      3.80 o 
   2   8  12        3.81        7.16      2.44 o 
   3   8  12       31.40       25.58      3.38 o 
   4   8  12       35.75       39.04      4.13 o 
   5   8  12       29.08       33.22      6.19 o 
  -5   9  12        4.51        7.00      7.00 o 
  -4   9  12        1.36        4.45      2.71 o 
  -3   9  12        3.15        2.42      2.36 o 
  -2   9  12        6.17        5.41      2.36 o 
  -1   9  12       12.24       11.47      2.58 o 
   0   9  12       16.47       23.54      3.28 o 
   1   9  12        0.02        0.21      2.24 o 
   2   9  12       22.50       27.13      4.33 o 
   3   9  12        5.15        9.24      4.76 o 
   4   9  12        0.96       -1.59      5.09 o 
  -2  10  12        0.01       -5.57      5.57 o 
  -1  10  12        0.20       -1.83      2.34 o 
   0  10  12       20.42       22.76      3.67 o 
   1  10  12        6.21        9.86      7.80 o 
  -9   0  13       16.10       14.83      3.64 o 
  -7   0  13        1.15        1.58      2.27 o 
  -5   0  13      668.89      727.73      9.59 o 
  -3   0  13      794.79      828.87      9.60 o 
  -1   0  13      197.65      176.45      2.99 o 
   1   0  13      160.80      162.32      2.96 o 
   3   0  13      660.14      679.48      8.89 o 
   5   0  13      401.87      377.01      8.58 o 
   7   0  13        1.09        4.21      3.55 o 
 -10   1  13        0.09       -2.39      6.84 o 
  -9   1  13        3.84        2.41      2.21 o 
  -8   1  13        5.48        6.93      1.88 o 
  -7   1  13        5.65        4.17      1.45 o 
  -6   1  13       33.39       42.21      2.04 o 
  -5   1  13       47.21       54.29      1.78 o 
  -4   1  13      938.67      931.41      7.10 o 
  -3   1  13      156.84      153.23      2.40 o 
  -2   1  13       47.90       62.16      1.69 o 
  -1   1  13      149.66      166.20      2.40 o 
   0   1  13      587.91      591.14      4.46 o 
   1   1  13        2.87        1.24      0.53 o 
   2   1  13       20.43       17.59      0.97 o 
   3   1  13       53.58       49.43      1.70 o 
   4   1  13      108.23      105.04      2.74 o 
   5   1  13       52.79       55.44      3.39 o 
   6   1  13       44.46       36.50      2.97 o 
   7   1  13        2.24        2.12      2.34 o 
   8   1  13       93.16      106.30      8.07 o 
  -9   2  13        8.14        3.86      3.24 o 
  -8   2  13        1.09       -1.65      1.65 o 
  -7   2  13       35.15       35.47      2.50 o 
  -6   2  13        3.17        1.64      1.27 o 
  -5   2  13       13.79       14.11      1.55 o 
  -4   2  13      126.03      121.96      2.16 o 
  -3   2  13        0.52        0.93      0.60 o 
  -2   2  13      228.81      210.91      2.31 o 
  -1   2  13       79.34       63.72      1.76 o 
   0   2  13       98.28       87.66      1.50 o 
   1   2  13       63.44       50.85      1.38 o 
   2   2  13       78.64       82.55      1.71 o 
   3   2  13      131.26      143.23      2.19 o 
   4   2  13      391.20      380.38      6.61 o 
   5   2  13       53.67       49.09      3.02 o 
   6   2  13       25.67       22.83      2.85 o 
   7   2  13        7.03        1.41      2.64 o 
   8   2  13        0.05       -2.21      3.30 o 
  -9   3  13        0.45       -3.79      3.79 o 
  -8   3  13       25.81       25.09      2.88 o 
  -7   3  13        4.15        8.13      2.50 o 
  -6   3  13        1.45       -0.01      1.28 o 
  -5   3  13       11.48        9.46      1.46 o 
  -4   3  13        1.05        0.14      0.77 o 
  -3   3  13        0.54       -0.07      0.67 o 
  -2   3  13       24.63       25.94      1.03 o 
  -1   3  13      100.93       96.04      1.59 o 
   0   3  13       43.95       38.06      1.20 o 
   1   3  13      779.23      758.40      5.39 o 
   2   3  13       15.73       17.10      1.17 o 
   3   3  13       65.32       61.43      2.69 o 
   4   3  13       44.43       36.33      2.27 o 
   5   3  13        0.02        1.66      1.66 o 
   6   3  13       16.27       11.40      2.47 o 
   7   3  13        0.03       -1.13      2.22 o 
   8   3  13        0.25        1.95      2.98 o 
  -9   4  13        0.09        5.09      4.32 o 
  -8   4  13        0.63        2.00      2.96 o 
  -7   4  13       13.17       11.74      2.68 o 
  -6   4  13       14.44       12.75      2.43 o 
  -5   4  13       60.42       62.83      3.15 o 
  -4   4  13      467.60      454.32      6.61 o 
  -3   4  13       16.97       11.74      1.49 o 
  -2   4  13       58.78       53.48      2.29 o 
  -1   4  13       78.98       63.99      1.88 o 
   0   4  13      527.06      491.68      5.49 o 
   1   4  13      458.33      424.78      5.61 o 
   2   4  13       15.54       10.67      1.42 o 
   3   4  13       61.19       62.43      2.80 o 
   4   4  13      113.76      119.73      4.16 o 
   5   4  13       44.47       54.12      6.73 o 
   6   4  13        0.86        1.28      2.29 o 
   7   4  13       51.27       48.44      4.74 o 
   8   4  13       39.89       38.61      6.16 o 
  -9   5  13        1.86        3.43      5.41 o 
  -8   5  13        0.35       -2.44      3.25 o 
  -7   5  13        4.82       -0.46      2.89 o 
  -6   5  13      161.14      144.16      8.52 o 
  -5   5  13        8.35        5.45      2.20 o 
  -4   5  13      104.41       98.40      3.82 o 
  -3   5  13        0.03       -0.47      1.19 o 
  -2   5  13       60.77       61.14      2.76 o 
  -1   5  13       35.50       34.46      1.88 o 
   0   5  13       26.53       25.34      1.69 o 
   1   5  13       25.59       27.07      1.94 o 
   2   5  13       43.19       44.75      2.36 o 
   3   5  13      111.00       98.40      3.85 o 
   4   5  13       63.07       57.40      4.29 o 
   5   5  13       71.34       67.68      4.92 o 
   6   5  13       21.73       25.78      3.92 o 
   7   5  13        5.57        2.90      3.47 o 
  -8   6  13        2.91        8.34     10.18 o 
  -7   6  13       25.56       26.31      4.70 o 
  -6   6  13        0.04        0.42      2.30 o 
  -5   6  13        0.03       -1.88      1.88 o 
  -4   6  13        1.14        1.66      1.55 o 
  -3   6  13       20.44       19.71      2.07 o 
  -2   6  13       32.44       33.62      2.16 o 
  -1   6  13       15.89       12.61      1.56 o 
   0   6  13      173.07      161.15      3.40 o 
   1   6  13       46.67       47.97      3.01 o 
   2   6  13        7.02        7.02      1.47 o 
   3   6  13        1.62        2.57      2.00 o 
   4   6  13        6.80        3.58      2.85 o 
   5   6  13      178.25      211.76      7.81 o 
   6   6  13        0.08        0.40      3.36 o 
   7   6  13        0.09        4.51      4.59 o 
  -7   7  13        7.30       15.83      4.73 o 
  -6   7  13        3.49        9.52      2.85 o 
  -5   7  13       16.92       18.27      2.79 o 
  -4   7  13       58.49       61.55      3.85 o 
  -3   7  13       25.34       28.40      2.90 o 
  -2   7  13       47.61       49.03      3.29 o 
  -1   7  13       21.84       20.98      2.25 o 
   0   7  13      111.21      116.41      4.74 o 
   1   7  13       15.98       19.40      2.57 o 
   2   7  13        0.44       -0.05      1.91 o 
   3   7  13        2.34        3.77      2.34 o 
   4   7  13        0.05       -1.48      2.48 o 
   5   7  13        7.00        5.35      3.32 o 
   6   7  13        0.37        3.16      3.53 o 
  -6   8  13        0.13        1.07      3.11 o 
  -5   8  13        1.81        1.84      2.73 o 
  -4   8  13       11.08       16.92      3.06 o 
  -3   8  13        0.22        1.05      2.25 o 
  -2   8  13        8.92        4.48      1.99 o 
  -1   8  13        1.90        5.13      2.02 o 
   0   8  13        3.03        4.07      2.08 o 
   1   8  13        0.00        1.01      2.05 o 
   2   8  13       12.57        9.85      2.61 o 
   3   8  13        4.00        3.79      2.62 o 
   4   8  13       12.52       15.69      4.02 o 
   5   8  13        4.18        8.27      6.68 o 
  -4   9  13       13.44       16.25      3.22 o 
  -3   9  13        0.78        2.64      2.50 o 
  -2   9  13       18.87       22.02      3.47 o 
  -1   9  13        9.89       18.00      3.05 o 
   0   9  13        0.21       -2.20      2.20 o 
   1   9  13       33.77       36.78      4.62 o 
   2   9  13       30.70       30.04      4.48 o 
   3   9  13       16.44       16.65      4.89 o 
  -1  10  13        2.50       10.34      6.36 o 
   0  10  13        0.11        7.96      6.05 o 
  -8   0  14       33.05       43.42      3.85 o 
  -6   0  14      349.10      373.14      8.09 o 
  -4   0  14       28.06       27.25      2.09 o 
  -2   0  14      805.77      859.88      9.83 o 
   0   0  14       31.72       37.22      1.65 o 
   2   0  14      105.94       99.65      2.55 o 
   4   0  14       69.56       76.26      3.49 o 
   6   0  14      584.50      623.27     16.85 o 
   8   0  14       16.80       11.14      6.68 o 
 -10   1  14        5.44       10.18      7.64 o 
  -9   1  14        6.55        3.52      2.30 o 
  -8   1  14        2.06       -0.16      1.63 o 
  -7   1  14       63.37       71.17      3.55 o 
  -6   1  14       14.68       15.99      1.79 o 
  -5   1  14        9.83        8.53      1.19 o 
  -4   1  14       10.45       11.10      1.15 o 
  -3   1  14       88.02       99.75      2.09 o 
  -2   1  14      135.66      149.23      2.45 o 
  -1   1  14      252.37      259.96      3.18 o 
   0   1  14       35.98       35.03      1.16 o 
   1   1  14      316.34      335.64      3.22 o 
   2   1  14       10.76        6.72      0.90 o 
   3   1  14      859.57      845.74      6.64 o 
   4   1  14      244.88      230.52      3.81 o 
   5   1  14       80.70       79.42      3.82 o 
   6   1  14       74.41       69.44      3.87 o 
   7   1  14       14.04        7.58      3.30 o 
   8   1  14        9.95        8.90      3.53 o 
  -9   2  14       14.78       14.18      4.38 o 
  -8   2  14        1.87        4.46      2.38 o 
  -7   2  14        3.29        1.28      1.42 o 
  -6   2  14       26.61       29.20      1.94 o 
  -5   2  14        2.53        1.95      1.26 o 
  -4   2  14       11.42        9.48      0.96 o 
  -3   2  14      128.99      127.84      2.43 o 
  -2   2  14      236.45      251.83      2.99 o 
  -1   2  14        0.43       -0.23      0.60 o 
   0   2  14      440.36      437.80      3.84 o 
   1   2  14       53.38       50.78      1.43 o 
   2   2  14      287.17      295.84      3.10 o 
   3   2  14      168.65      141.78      2.92 o 
   4   2  14       15.90       15.26      2.08 o 
   5   2  14       42.05       44.80      2.97 o 
   6   2  14       19.27       23.07      3.65 o 
   7   2  14        3.51        4.90      3.06 o 
   8   2  14        5.70        9.72      3.87 o 
  -9   3  14        3.90        7.36      3.29 o 
  -8   3  14        0.00        2.40      2.03 o 
  -7   3  14       62.78       55.57      5.72 o 
  -6   3  14       84.41       82.51      3.26 o 
  -5   3  14        2.78        2.12      1.10 o 
  -4   3  14       52.29       49.76      1.64 o 
  -3   3  14        1.18        2.52      0.68 o 
  -2   3  14        0.41        0.86      0.73 o 
  -1   3  14      279.75      295.23      3.80 o 
   0   3  14       89.74       82.01      1.88 o 
   1   3  14       46.95       47.18      1.46 o 
   2   3  14      386.94      366.02      4.38 o 
   3   3  14        0.64        0.81      1.08 o 
   4   3  14       72.70       72.87      3.51 o 
   5   3  14       28.16       28.57      2.30 o 
   6   3  14       19.66       14.08      2.68 o 
   7   3  14       30.23       31.10      3.42 o 
   8   3  14        2.18        1.75      6.52 o 
  -9   4  14        3.74        4.61      4.88 o 
  -8   4  14       35.30       34.87      4.34 o 
  -7   4  14       14.66       11.30      2.52 o 
  -6   4  14        0.17       -1.87      1.87 o 
  -5   4  14       22.86       25.28      2.29 o 
  -4   4  14       16.78       10.95      1.65 o 
  -3   4  14      108.17       93.26      3.17 o 
  -2   4  14        1.86        2.87      1.12 o 
  -1   4  14      177.02      202.87      3.05 o 
   0   4  14      179.09      187.71      3.25 o 
   1   4  14      287.82      284.68      4.69 o 
   2   4  14        0.79       -1.17      1.17 o 
   3   4  14      104.76      103.85      3.76 o 
   4   4  14        0.40        0.08      1.49 o 
   5   4  14        6.17        3.88      2.24 o 
   6   4  14       18.68       17.16      3.16 o 
   7   4  14       31.26       34.59      3.99 o 
   8   4  14        0.01        2.07      6.84 o 
  -8   5  14        0.02       -2.45      3.29 o 
  -7   5  14        1.80       -2.38      2.38 o 
  -6   5  14        4.76        3.44      2.50 o 
  -5   5  14       10.29       15.33      3.79 o 
  -4   5  14        1.15        1.98      1.42 o 
  -3   5  14       59.89       59.66      2.73 o 
  -2   5  14      240.38      218.43      4.61 o 
  -1   5  14      207.01      214.91      3.88 o 
   0   5  14       65.24       55.51      2.56 o 
   1   5  14      134.51      141.81      3.69 o 
   2   5  14        0.96        0.54      1.24 o 
   3   5  14      556.68      574.65     11.28 o 
   4   5  14        0.27       -2.05      2.05 o 
   5   5  14       17.92       25.51      3.60 o 
   6   5  14       38.04       39.15      4.34 o 
   7   5  14        2.53        3.50      3.85 o 
  -8   6  14       11.48       13.61      5.39 o 
  -7   6  14        0.09        5.90      3.82 o 
  -6   6  14        3.18        4.71      2.55 o 
  -5   6  14        5.99        5.13      2.30 o 
  -4   6  14      128.62      120.41      4.37 o 
  -3   6  14        4.85        3.09      1.73 o 
  -2   6  14       46.67       58.03      2.75 o 
  -1   6  14        3.79        4.92      1.30 o 
   0   6  14       20.87       22.72      1.93 o 
   1   6  14        0.04        0.43      1.28 o 
   2   6  14       47.50       43.35      2.50 o 
   3   6  14      123.74      113.04      7.44 o 
   4   6  14      135.90      131.92      6.48 o 
   5   6  14        5.25        6.45      2.93 o 
   6   6  14       17.86       20.23      4.41 o 
   7   6  14       12.60       17.56      5.02 o 
  -7   7  14        0.46       -0.31      4.01 o 
  -6   7  14       18.07       13.64      3.22 o 
  -5   7  14        0.09       -0.26      2.16 o 
  -4   7  14       49.84       41.10      3.41 o 
  -3   7  14        2.16        0.30      1.82 o 
  -2   7  14       19.19       10.98      2.16 o 
  -1   7  14        7.98        8.75      2.09 o 
   0   7  14        1.94        1.46      1.79 o 
   1   7  14       28.00       28.96      2.90 o 
   2   7  14       44.79       38.03      3.70 o 
   3   7  14       57.52       71.75      4.88 o 
   4   7  14        4.03        4.24      2.55 o 
   5   7  14        0.00        3.80      3.42 o 
   6   7  14        3.19        1.70      3.76 o 
  -6   8  14       33.76       31.18      8.75 o 
  -5   8  14        4.16        5.92      2.99 o 
  -4   8  14        3.40        7.07      2.73 o 
  -3   8  14        0.01        1.03      2.30 o 
  -2   8  14       14.29       16.15      2.79 o 
  -1   8  14       14.25       19.11      2.64 o 
   0   8  14        0.84       -0.61      1.85 o 
   1   8  14        3.80        4.12      3.17 o 
   2   8  14        1.98        2.43      2.52 o 
   3   8  14        0.18        0.21      2.40 o 
   4   8  14       12.89       14.30      3.73 o 
  -3   9  14        0.13        1.04      3.06 o 
  -2   9  14       11.81       10.17      3.05 o 
  -1   9  14        5.30        4.68      2.59 o 
   0   9  14        1.31       -0.17      2.96 o 
   1   9  14        0.48        4.87      2.50 o 
   2   9  14        3.79        5.69      2.81 o 
   3   9  14        3.35        9.86      7.16 o 
  -9   0  15        0.59        4.37      3.25 o 
  -7   0  15       62.87       61.20      4.76 o 
  -5   0  15       22.19       25.12      2.30 o 
  -3   0  15      240.73      247.12      4.73 o 
  -1   0  15        7.90        5.14      1.04 o 
   1   0  15     1128.09     1045.78      9.91 o 
   3   0  15      213.30      209.57      4.78 o 
   5   0  15       33.09       34.36      4.87 o 
   7   0  15        0.73        1.03      4.93 o 
 -10   1  15        3.24       -2.07      7.16 o 
  -9   1  15        3.36        1.68      2.30 o 
  -8   1  15        6.54        9.13      2.02 o 
  -7   1  15       27.43       32.43      2.37 o 
  -6   1  15       16.02       19.58      1.92 o 
  -5   1  15      180.22      175.80      3.13 o 
  -4   1  15      242.30      264.14      3.86 o 
  -3   1  15       14.72        9.52      1.03 o 
  -2   1  15       41.10       37.18      1.52 o 
  -1   1  15      183.37      187.84      2.77 o 
   0   1  15      131.31      134.46      2.00 o 
   1   1  15      956.25      907.75      6.40 o 
   2   1  15      109.12      109.10      2.17 o 
   3   1  15      181.71      176.38      2.85 o 
   4   1  15      253.41      242.43      4.51 o 
   5   1  15       11.08        9.33      2.07 o 
   6   1  15        2.25        3.33      2.27 o 
   7   1  15        0.05        1.29      3.00 o 
   8   1  15       24.88       23.28      4.28 o 
  -9   2  15        0.01        0.00      2.93 o 
  -8   2  15       25.30       25.06      3.31 o 
  -7   2  15        5.45        3.14      1.56 o 
  -6   2  15       70.50       67.18      2.67 o 
  -5   2  15        2.85        2.07      1.21 o 
  -4   2  15        5.26        5.51      1.12 o 
  -3   2  15       88.30       88.77      1.81 o 
  -2   2  15      136.92      136.16      2.28 o 
  -1   2  15      286.10      307.17      3.35 o 
   0   2  15       14.99       14.13      0.90 o 
   1   2  15      414.31      420.36      3.88 o 
   2   2  15      548.56      538.16      4.67 o 
   3   2  15        9.41        8.55      1.59 o 
   4   2  15      284.80      240.02      5.45 o 
   5   2  15       34.43       34.37      2.84 o 
   6   2  15       47.23       52.00      3.46 o 
   7   2  15       20.43       26.79      4.21 o 
   8   2  15       10.25       12.27      4.04 o 
  -9   3  15       15.15       18.43      5.18 o 
  -8   3  15        5.66        4.37      2.67 o 
  -7   3  15       17.22       16.56      2.54 o 
  -6   3  15       20.22       19.62      1.96 o 
  -5   3  15       50.79       49.00      2.22 o 
  -4   3  15       10.37       12.13      1.15 o 
  -3   3  15       16.02       13.17      1.03 o 
  -2   3  15       25.28       25.01      1.15 o 
  -1   3  15     1392.14     1371.04      9.42 o 
   0   3  15       33.08       41.90      1.50 o 
   1   3  15        4.77        2.23      0.80 o 
   2   3  15      142.48      113.01      2.84 o 
   3   3  15       47.27       46.36      2.58 o 
   4   3  15        0.04       -0.15      1.36 o 
   5   3  15        2.03        3.10      1.58 o 
   6   3  15       37.63       36.80      3.34 o 
   7   3  15       48.21       54.14      4.19 o 
   8   3  15        0.21        0.64      7.32 o 
  -9   4  15        0.54       -2.86      6.20 o 
  -8   4  15        1.19        0.49      2.93 o 
  -7   4  15        3.28        5.09      2.49 o 
  -6   4  15       58.41       52.21      3.86 o 
  -5   4  15        2.68        4.00      1.60 o 
  -4   4  15        1.48       -0.28      1.30 o 
  -3   4  15       42.16       41.49      2.25 o 
  -2   4  15      130.27      132.42      2.83 o 
  -1   4  15       63.74       66.67      2.05 o 
   0   4  15       30.11       22.63      1.79 o 
   1   4  15      417.43      381.40      5.66 o 
   2   4  15      142.47      146.36      4.48 o 
   3   4  15       11.45       12.67      2.42 o 
   4   4  15        2.48        3.95      1.69 o 
   5   4  15        0.29       -1.66      2.04 o 
   6   4  15       79.50       78.47      5.01 o 
   7   4  15        0.75        0.19      3.26 o 
  -8   5  15        6.31        1.60      3.71 o 
  -7   5  15        0.00       -1.46      3.03 o 
  -6   5  15       17.77       20.69      3.28 o 
  -5   5  15       28.17       25.26      4.09 o 
  -4   5  15        8.36        8.77      1.95 o 
  -3   5  15       13.95       10.96      1.66 o 
  -2   5  15       50.31       54.43      2.53 o 
  -1   5  15        4.94        5.70      1.40 o 
   0   5  15       10.81        9.72      1.58 o 
   1   5  15      214.69      178.31      4.20 o 
   2   5  15       41.72       42.03      2.70 o 
   3   5  15       65.89       64.56      4.09 o 
   4   5  15        5.10        5.30      2.87 o 
   5   5  15       48.84       49.48      7.31 o 
   6   5  15        0.65       -0.44      2.65 o 
   7   5  15        4.92        5.74      4.01 o 
  -8   6  15       16.30       11.13      5.66 o 
  -7   6  15        0.02        3.25      3.62 o 
  -6   6  15        3.07        5.79      3.32 o 
  -5   6  15       22.34       26.59      3.39 o 
  -4   6  15       18.41       15.48      2.62 o 
  -3   6  15       36.68       43.06      2.81 o 
  -2   6  15       63.27       63.51      2.74 o 
  -1   6  15      159.35      166.69      4.04 o 
   0   6  15       35.26       36.03      2.37 o 
   1   6  15       96.07      107.82      3.74 o 
   2   6  15        6.22        2.40      1.59 o 
   3   6  15        1.07        2.10      2.78 o 
   4   6  15        9.93       15.20      3.24 o 
   5   6  15       37.40       26.90      3.88 o 
   6   6  15        2.03        1.97      3.40 o 
  -7   7  15        1.16        3.05      4.64 o 
  -6   7  15        0.81        0.00      2.94 o 
  -5   7  15        1.28        0.40      2.43 o 
  -4   7  15        0.11        2.04      2.04 o 
  -3   7  15       13.25       18.30      2.64 o 
  -2   7  15        3.22        4.19      2.15 o 
  -1   7  15       11.92       17.97      2.49 o 
   0   7  15       29.86       30.27      2.94 o 
   1   7  15       32.84       31.49      3.10 o 
   2   7  15       28.60       32.76      3.64 o 
   3   7  15       14.73       15.06      3.76 o 
   4   7  15        7.13       13.59      3.08 o 
   5   7  15       39.42       42.02      5.62 o 
  -5   8  15        5.95        5.49      2.95 o 
  -4   8  15       41.28       44.55      4.79 o 
  -3   8  15        2.82        4.79      2.86 o 
  -2   8  15       25.81       24.15      3.56 o 
  -1   8  15       12.65       13.44      2.54 o 
   0   8  15       49.60       48.50      4.05 o 
   1   8  15       37.13       39.39      3.77 o 
   2   8  15        1.72        0.77      2.40 o 
   3   8  15       11.69       11.39      3.21 o 
   4   8  15        1.92        4.31      3.34 o 
  -3   9  15        1.10        2.10      3.29 o 
  -2   9  15        6.95       12.67      3.39 o 
  -1   9  15       23.45       22.27      3.69 o 
   0   9  15        0.00       -0.50      3.49 o 
   1   9  15        0.72       -3.32      3.32 o 
   2   9  15        6.75        8.18      4.78 o 
  -8   0  16        4.18        3.96      2.88 o 
  -6   0  16       69.13       67.29      7.62 o 
  -4   0  16       78.77       66.02      3.09 o 
  -2   0  16       87.19       87.31      3.12 o 
   0   0  16       68.74       64.39      2.54 o 
   2   0  16      109.80      108.47      3.92 o 
   4   0  16        2.84       -0.58      1.98 o 
   6   0  16      122.31      105.23      8.09 o 
  -9   1  16       10.61       13.14      2.69 o 
  -8   1  16       25.67       28.59      2.58 o 
  -7   1  16        0.47       -1.54      1.54 o 
  -6   1  16        0.91       -1.31      1.31 o 
  -5   1  16       22.05       21.72      1.65 o 
  -4   1  16      119.69      129.71      2.73 o 
  -3   1  16        5.51        1.51      0.81 o 
  -2   1  16       16.03       13.51      1.12 o 
  -1   1  16      198.00      182.18      2.78 o 
   0   1  16        9.43        9.82      0.99 o 
   1   1  16       70.87       75.49      1.80 o 
   2   1  16      102.85       90.18      2.11 o 
   3   1  16      115.10      110.61      2.68 o 
   4   1  16      450.53      430.54      6.86 o 
   5   1  16        4.38        4.92      1.89 o 
   6   1  16        8.11        9.46      2.57 o 
   7   1  16        1.85        5.93      3.29 o 
   8   1  16        0.22        1.59      5.89 o 
  -9   2  16       19.07       25.46      5.08 o 
  -8   2  16        4.75        4.28      1.95 o 
  -7   2  16       36.96       36.70      2.49 o 
  -6   2  16       10.83        9.98      1.86 o 
  -5   2  16        8.36       10.06      1.51 o 
  -4   2  16       19.96       25.69      1.60 o 
  -3   2  16     1089.34     1097.14      7.98 o 
  -2   2  16       35.73       35.77      1.51 o 
  -1   2  16      144.63      135.95      2.33 o 
   0   2  16        0.48       -0.61      0.66 o 
   1   2  16      170.53      180.21      3.36 o 
   2   2  16       89.16       82.65      2.76 o 
   3   2  16        6.36        6.48      1.53 o 
   4   2  16        2.43        0.15      1.46 o 
   5   2  16      168.53      147.35      4.46 o 
   6   2  16        0.26        0.68      2.28 o 
   7   2  16        2.22        4.71      3.21 o 
   8   2  16        1.87       -5.25      5.41 o 
  -9   3  16        0.62       -3.07      3.07 o 
  -8   3  16       27.41       26.46      3.01 o 
  -7   3  16        0.18       -1.32      1.61 o 
  -6   3  16       38.88       38.35      2.33 o 
  -5   3  16       18.20       17.86      1.52 o 
  -4   3  16       75.78       82.29      4.09 o 
  -3   3  16       94.54       90.75      2.49 o 
  -2   3  16      119.06      136.01      3.46 o 
  -1   3  16       52.47       43.42      1.67 o 
   0   3  16      665.67      632.44      6.21 o 
   1   3  16      130.14      113.59      2.71 o 
   2   3  16       70.63       61.54      2.55 o 
   3   3  16       19.92       17.77      2.00 o 
   4   3  16      418.26      382.00      6.26 o 
   5   3  16       51.15       49.59      2.96 o 
   6   3  16       77.34       80.31      4.30 o 
   7   3  16        2.63        2.37      2.96 o 
  -9   4  16        0.54       -1.75      6.36 o 
  -8   4  16        6.71        8.52      3.35 o 
  -7   4  16        3.09        4.47      2.31 o 
  -6   4  16        0.54       -1.92      1.92 o 
  -5   4  16       10.34        8.98      1.84 o 
  -4   4  16       32.46       30.30      2.22 o 
  -3   4  16      205.65      217.42      4.16 o 
  -2   4  16       86.76       89.13      2.56 o 
  -1   4  16       34.48       25.48      2.54 o 
   0   4  16      247.94      220.22      4.29 o 
   1   4  16      475.41      445.33      5.87 o 
   2   4  16       11.41       12.85      2.27 o 
   3   4  16        2.27       -0.60      1.67 o 
   4   4  16       47.77       47.33      3.18 o 
   5   4  16        4.14        4.47      2.37 o 
   6   4  16        1.99        1.97      2.50 o 
   7   4  16       11.33       16.26      3.92 o 
  -8   5  16        2.10       16.94      7.08 o 
  -7   5  16        1.34        3.23      3.30 o 
  -6   5  16        5.24        3.21      2.44 o 
  -5   5  16        0.17        1.23      2.41 o 
  -4   5  16       83.24       88.23      4.22 o 
  -3   5  16       82.49       92.67      3.51 o 
  -2   5  16      111.61      112.68      4.17 o 
  -1   5  16        2.58        0.88      1.27 o 
   0   5  16       52.35       50.42      2.64 o 
   1   5  16      111.60      100.22      4.08 o 
   2   5  16       76.51       62.05      3.25 o 
   3   5  16       15.39       13.81      2.83 o 
   4   5  16       98.99       94.32      6.34 o 
   5   5  16       27.49       30.14      3.85 o 
   6   5  16        0.05       -0.93      3.14 o 
   7   5  16        3.67        6.14      3.98 o 
  -7   6  16        1.94        5.92      3.89 o 
  -6   6  16        9.34       10.66      3.61 o 
  -5   6  16        0.99        3.50      2.49 o 
  -4   6  16        5.48       12.99      2.53 o 
  -3   6  16       11.54       10.68      2.19 o 
  -2   6  16       15.10       13.95      2.13 o 
  -1   6  16       44.85       41.86      2.66 o 
   0   6  16       24.07       18.66      1.99 o 
   1   6  16        0.23        1.30      1.53 o 
   2   6  16       11.86       12.10      2.65 o 
   3   6  16      106.12      100.70      6.70 o 
   4   6  16        4.39        4.31      2.61 o 
   5   6  16        3.16        2.98      3.35 o 
   6   6  16        4.17        4.21      3.85 o 
  -6   7  16       28.86       34.28      4.08 o 
  -5   7  16        0.00       -0.26      3.17 o 
  -4   7  16        1.58        0.94      2.36 o 
  -3   7  16       40.64       45.21      4.01 o 
  -2   7  16       38.75       40.81      3.84 o 
  -1   7  16       21.04       23.75      2.69 o 
   0   7  16        0.40        0.10      1.78 o 
   1   7  16       20.73       19.29      2.75 o 
   2   7  16       67.11       69.83      4.83 o 
   3   7  16        7.14        5.82      2.72 o 
   4   7  16        4.16        2.59      3.17 o 
   5   7  16        7.47        4.26      3.57 o 
  -5   8  16        0.11        1.10      4.61 o 
  -4   8  16        3.26        4.73      3.24 o 
  -3   8  16       24.97       23.39      3.88 o 
  -2   8  16        0.82       -0.82      2.62 o 
  -1   8  16       14.55       15.72      3.28 o 
   0   8  16       12.92       14.71      2.98 o 
   1   8  16       11.97        8.51      2.74 o 
   2   8  16        6.10        6.97      3.13 o 
   3   8  16       20.87       29.73      4.99 o 
   4   8  16        3.13       -4.14      5.25 o 
  -2   9  16       15.99       16.44      3.63 o 
  -1   9  16        1.67        8.11      3.24 o 
   0   9  16        4.34        4.71      3.18 o 
   1   9  16        4.91        2.39      2.96 o 
   2   9  16        0.61       -0.80      5.57 o 
  -9   0  17        0.28       -2.67      2.67 o 
  -7   0  17      135.02      138.44      6.86 o 
  -5   0  17        0.04       -1.58      1.58 o 
  -3   0  17        4.67        3.74      1.43 o 
  -1   0  17     1112.45     1110.85     11.36 o 
   1   0  17     1085.00      993.42     10.63 o 
   3   0  17       25.91       20.74      2.84 o 
   5   0  17        0.20       -2.63      2.63 o 
   7   0  17        4.06        3.10      3.94 o 
  -9   1  17        2.53        1.14      2.62 o 
  -8   1  17        2.01       -1.81      1.81 o 
  -7   1  17        1.16        0.81      3.29 o 
  -6   1  17        0.13       -1.37      1.37 o 
  -5   1  17      260.96      279.65      5.96 o 
  -4   1  17       36.11       41.96      1.94 o 
  -3   1  17      114.96      114.62      2.95 o 
  -2   1  17        0.27       -0.74      0.74 o 
  -1   1  17        8.40        8.33      1.32 o 
   0   1  17      534.73      550.02      5.95 o 
   1   1  17       22.08       29.19      1.32 o 
   2   1  17       50.26       45.62      2.16 o 
   3   1  17      286.25      269.21      4.73 o 
   4   1  17        3.68        5.88      4.62 o 
   5   1  17        7.43        3.09      2.11 o 
   6   1  17        7.50        9.11      3.78 o 
   7   1  17        0.79       -0.82      3.72 o 
  -9   2  17        0.21        3.81      3.51 o 
  -8   2  17       13.69       12.67      2.50 o 
  -7   2  17        3.33        1.59      1.52 o 
  -6   2  17       53.48       61.36      3.28 o 
  -5   2  17       11.02        7.84      1.42 o 
  -4   2  17        0.29        1.47      1.10 o 
  -3   2  17      196.38      189.48      3.21 o 
  -2   2  17       27.69       23.83      1.70 o 
  -1   2  17       54.61       46.44      2.40 o 
   0   2  17        0.04       -0.44      0.76 o 
   1   2  17        2.99        1.96      1.00 o 
   2   2  17     1632.60     1466.56     17.26 o 
   3   2  17       16.67       17.60      1.98 o 
   4   2  17       58.98       55.43      2.99 o 
   5   2  17       40.22       37.84      3.00 o 
   6   2  17       17.65       24.12      4.12 o 
   7   2  17        5.34        4.05      3.43 o 
  -9   3  17        2.59        5.09      7.00 o 
  -8   3  17        0.40       -1.97      2.20 o 
  -7   3  17        3.41        1.51      1.75 o 
  -6   3  17        1.74        0.96      1.41 o 
  -5   3  17      116.35      118.95      4.19 o 
  -4   3  17        0.01       -0.99      1.04 o 
  -3   3  17       10.06        8.25      1.34 o 
  -2   3  17       18.66       20.40      1.29 o 
  -1   3  17      679.34      648.76      6.70 o 
   0   3  17      151.65      129.65      4.40 o 
   1   3  17        0.11       -0.99      0.99 o 
   2   3  17        4.64        3.84      1.62 o 
   3   3  17        4.78        2.09      1.49 o 
   4   3  17       15.45       16.16      1.94 o 
   5   3  17        1.78        3.64      1.91 o 
   6   3  17        0.01       -0.02      2.26 o 
   7   3  17       42.36       49.96     10.82 o 
  -8   4  17        2.32        2.41      4.64 o 
  -7   4  17        0.05       -2.14      2.14 o 
  -6   4  17       34.16       42.88      3.53 o 
  -5   4  17        2.36       -1.36      1.36 o 
  -4   4  17        0.01       -1.41      1.41 o 
  -3   4  17       67.96       74.88      3.07 o 
  -2   4  17      204.52      197.95      4.78 o 
  -1   4  17      390.44      320.74      5.68 o 
   0   4  17        2.78        1.46      1.44 o 
   1   4  17        6.13       11.39      1.62 o 
   2   4  17      324.16      318.10      6.69 o 
   3   4  17        5.02        3.62      1.94 o 
   4   4  17       67.80       75.39      4.44 o 
   5   4  17       24.35       35.47      3.61 o 
   6   4  17       21.60       25.42      3.50 o 
   7   4  17       38.25       39.63      5.79 o 
  -8   5  17        8.75        9.79      5.44 o 
  -7   5  17        1.74        0.49      3.22 o 
  -6   5  17       18.41       12.20      2.99 o 
  -5   5  17       13.54       11.29      4.55 o 
  -4   5  17       39.56       40.89      3.25 o 
  -3   5  17        0.00        2.78      1.75 o 
  -2   5  17        0.29       -0.32      1.65 o 
  -1   5  17       43.59       43.04      3.06 o 
   0   5  17       89.62       71.97      3.51 o 
   1   5  17       17.57       12.08      2.05 o 
   2   5  17       44.31       44.27      3.21 o 
   3   5  17        8.99       10.43      3.11 o 
   4   5  17        4.52        5.22      2.89 o 
   5   5  17        0.10        0.41      2.64 o 
   6   5  17        8.32        6.37      3.97 o 
  -7   6  17        9.26       10.21      5.50 o 
  -6   6  17        2.21        5.35      3.41 o 
  -5   6  17       21.39       28.73      3.32 o 
  -4   6  17       87.00       87.66      5.25 o 
  -3   6  17        1.76        2.98      2.15 o 
  -2   6  17       72.66       73.38      3.90 o 
  -1   6  17        6.09        5.12      1.82 o 
   0   6  17        1.10        2.64      1.59 o 
   1   6  17        4.76       10.66      2.74 o 
   2   6  17       24.08       33.10      3.61 o 
   3   6  17        2.70        2.41      3.03 o 
   4   6  17        0.49       -0.53      2.52 o 
   5   6  17        0.70       -1.28      3.14 o 
   6   6  17        2.44        3.24      3.90 o 
  -6   7  17        1.28        6.95      4.66 o 
  -5   7  17       26.55       37.55      5.04 o 
  -4   7  17       34.71       35.76      4.53 o 
  -3   7  17       18.62       19.06      3.12 o 
  -2   7  17       24.39       17.40      3.28 o 
  -1   7  17        0.00        3.32      2.27 o 
   0   7  17       12.01       10.66      2.43 o 
   1   7  17       29.29       33.76      3.25 o 
   2   7  17        5.23        4.26      2.79 o 
   3   7  17       11.30       10.08      3.04 o 
   4   7  17        1.68        0.22      3.14 o 
   5   7  17       23.44       18.78      6.11 o 
  -4   8  17        7.34        9.91      3.58 o 
  -3   8  17        0.24        1.59      3.75 o 
  -2   8  17        0.04       -2.54      2.54 o 
  -1   8  17        3.52        4.36      4.38 o 
   0   8  17       13.88       15.24      3.04 o 
   1   8  17        2.08        1.55      2.36 o 
   2   8  17        3.59        1.31      2.87 o 
   3   8  17       17.68       14.66      4.08 o 
  -1   9  17       24.39       28.87      9.39 o 
   0   9  17        0.00        7.16      6.36 o 
   1   9  17       18.80       32.93      9.23 o 
  -8   0  18        2.51        1.76      2.84 o 
  -6   0  18      147.52      166.97      6.49 o 
  -4   0  18        2.74       -1.02      1.39 o 
  -2   0  18      719.76      703.39      8.51 o 
   0   0  18      275.80      277.11      5.29 o 
   2   0  18      394.48      359.19      8.19 o 
   4   0  18      208.00      206.40      9.22 o 
   6   0  18       45.71       41.37      5.85 o 
  -9   1  18       27.14       22.85      5.07 o 
  -8   1  18        0.66        2.05      2.49 o 
  -7   1  18        8.53        8.65      2.08 o 
  -6   1  18        5.30        6.59      1.67 o 
  -5   1  18      267.87      269.47      5.03 o 
  -4   1  18       26.08       24.40      1.79 o 
  -3   1  18      114.45      114.43      2.55 o 
  -2   1  18       77.10       71.26      2.59 o 
  -1   1  18      207.69      194.71      3.18 o 
   0   1  18      218.92      226.85      3.09 o 
   1   1  18       81.09       72.52      2.95 o 
   2   1  18        1.68        0.98      1.29 o 
   3   1  18      156.44      142.10      4.76 o 
   4   1  18       16.99       21.45      2.56 o 
   5   1  18        2.83        2.20      3.42 o 
   6   1  18        4.04        2.44      2.37 o 
   7   1  18        8.74       28.15      4.66 o 
  -9   2  18        0.00       -2.62      3.63 o 
  -8   2  18        3.56        4.80      2.29 o 
  -7   2  18       18.10       19.18      2.47 o 
  -6   2  18        0.59        1.15      2.34 o 
  -5   2  18      257.06      256.71      4.86 o 
  -4   2  18        9.13        8.63      1.37 o 
  -3   2  18      126.79      116.49      4.55 o 
  -2   2  18      230.03      231.02      4.17 o 
  -1   2  18        9.66        9.14      1.26 o 
   0   2  18        0.86        2.01      0.89 o 
   1   2  18        2.79        2.59      1.26 o 
   2   2  18       10.10       10.87      1.64 o 
   3   2  18      155.95      147.16      4.66 o 
   4   2  18       58.50       62.97      3.58 o 
   5   2  18       13.83       19.71      2.62 o 
   6   2  18       23.36       23.45      4.51 o 
   7   2  18        5.25        9.34      3.68 o 
  -8   3  18       27.65       34.76      4.27 o 
  -7   3  18        0.04       -1.46      1.71 o 
  -6   3  18       18.74       17.77      1.73 o 
  -5   3  18        2.35        2.23      1.20 o 
  -4   3  18        9.19        9.57      1.48 o 
  -3   3  18      244.07      214.94      4.09 o 
  -2   3  18       13.07        9.89      1.46 o 
  -1   3  18       39.79       37.78      2.27 o 
   0   3  18      960.28      909.04      9.51 o 
   1   3  18        8.93        4.90      1.29 o 
   2   3  18        4.98        7.07      1.50 o 
   3   3  18        9.48        9.89      1.76 o 
   4   3  18        0.88        2.86      1.59 o 
   5   3  18       54.97       58.36      3.96 o 
   6   3  18       13.87       11.81      2.80 o 
   7   3  18        0.10       -2.39      6.68 o 
  -8   4  18        0.23       -0.44      3.13 o 
  -7   4  18        3.23        0.78      2.41 o 
  -6   4  18        0.30       -1.27      1.81 o 
  -5   4  18        0.85        0.38      1.61 o 
  -4   4  18       22.95       26.25      2.28 o 
  -3   4  18       46.20       56.61      3.29 o 
  -2   4  18      259.90      227.23      6.10 o 
  -1   4  18       85.56       70.30      3.48 o 
   0   4  18       17.99       14.49      2.06 o 
   1   4  18        0.07       -0.61      1.46 o 
   2   4  18        1.46        0.40      1.56 o 
   3   4  18       15.77       16.06      2.47 o 
   4   4  18       59.87       51.71      4.34 o 
   5   4  18       25.50       24.80      3.35 o 
   6   4  18       22.59       26.98      5.17 o 
   7   4  18        4.13       15.43      8.27 o 
  -8   5  18        0.00        3.51      4.85 o 
  -7   5  18        0.36        4.92      3.65 o 
  -6   5  18        6.24        9.33      4.22 o 
  -5   5  18       39.04       46.78      4.36 o 
  -4   5  18      128.92      122.83      4.93 o 
  -3   5  18       39.36       41.80      3.64 o 
  -2   5  18       89.59       91.54      7.35 o 
  -1   5  18        9.32       10.38      2.40 o 
   0   5  18       39.82       36.88      3.68 o 
   1   5  18       56.61       53.15      3.18 o 
   2   5  18       41.77       44.74      3.35 o 
   3   5  18       61.48       67.49      6.70 o 
   4   5  18       25.02       20.39      3.54 o 
   5   5  18       34.64       40.97      4.94 o 
   6   5  18        0.06       -2.30      4.72 o 
  -7   6  18        0.31       -1.03      4.50 o 
  -6   6  18       30.02       36.75      6.15 o 
  -5   6  18        0.07        2.87      4.39 o 
  -4   6  18        0.08        3.03      2.45 o 
  -3   6  18       15.14       19.27      2.96 o 
  -2   6  18       27.87       21.49      3.03 o 
  -1   6  18        0.63        0.09      1.91 o 
   0   6  18      106.29      113.63      5.13 o 
   1   6  18        0.42       -1.54      1.72 o 
   2   6  18       66.00       63.67      4.83 o 
   3   6  18        4.61       10.46      3.47 o 
   4   6  18       16.15       15.07      3.23 o 
   5   6  18        0.17        2.26      3.63 o 
  -6   7  18       18.48       24.83      6.05 o 
  -5   7  18        5.22        5.93      3.54 o 
  -4   7  18       24.02       20.75      5.42 o 
  -3   7  18        1.68       -0.79      2.74 o 
  -2   7  18       13.12        5.90      2.50 o 
  -1   7  18        3.96        7.27      2.59 o 
   0   7  18       22.12       20.62      2.87 o 
   1   7  18       12.08       12.60      2.62 o 
   2   7  18        0.37        3.76      2.58 o 
   3   7  18        0.16        1.84      2.64 o 
   4   7  18        0.02       -1.05      3.89 o 
  -4   8  18        3.39        4.98      4.22 o 
  -3   8  18        5.33       10.91      4.14 o 
  -2   8  18       27.02       27.15      4.07 o 
  -1   8  18       16.92       17.78      4.55 o 
   0   8  18        4.48        6.73      2.81 o 
   1   8  18        8.62        8.52      3.03 o 
   2   8  18        0.01       -0.79      2.99 o 
   3   8  18        5.77       10.98      7.64 o 
   0   9  18       10.58       10.02      7.48 o 
  -7   0  19      299.92      325.06      9.76 o 
  -5   0  19       23.37       21.15      3.82 o 
  -3   0  19       30.76       33.13      2.90 o 
  -1   0  19      233.69      209.15      4.36 o 
   1   0  19      930.51      859.53     10.82 o 
   3   0  19        0.67       -1.42      2.04 o 
   5   0  19       42.98       43.12      9.23 o 
   7   0  19        9.45       15.27      4.82 o 
  -9   1  19        5.00       11.77      7.00 o 
  -8   1  19       14.61       25.56      3.80 o 
  -7   1  19       43.78       43.10      3.40 o 
  -6   1  19        0.25        0.61      1.50 o 
  -5   1  19      110.71      109.78      3.67 o 
  -4   1  19      217.45      232.06      5.30 o 
  -3   1  19       65.61       66.77      3.20 o 
  -2   1  19       61.33       53.27      2.23 o 
  -1   1  19      424.42      399.89      4.84 o 
   0   1  19      697.61      663.12      6.30 o 
   1   1  19      185.45      173.67      3.47 o 
   2   1  19      493.24      494.54     11.12 o 
   3   1  19       11.59       10.48      2.04 o 
   4   1  19       91.03       92.34      4.38 o 
   5   1  19       15.28       15.44      3.12 o 
   6   1  19        6.38        8.99      2.84 o 
   7   1  19        0.26       -1.98      3.07 o 
  -9   2  19        0.33       -0.32      6.20 o 
  -8   2  19        0.49       -1.63      2.26 o 
  -7   2  19        3.57        1.16      2.32 o 
  -6   2  19        3.21        2.73      1.51 o 
  -5   2  19       11.91       12.45      1.81 o 
  -4   2  19       80.77       73.03      2.74 o 
  -3   2  19      266.55      276.89      4.63 o 
  -2   2  19       12.80       13.82      1.68 o 
  -1   2  19        1.60        1.59      1.37 o 
   0   2  19       44.11       44.61      2.51 o 
   1   2  19        2.59        1.47      1.23 o 
   2   2  19        7.55        5.94      1.77 o 
   3   2  19       17.77       16.41      2.30 o 
   4   2  19        0.82        1.66      1.80 o 
   5   2  19       34.97       37.60      3.59 o 
   6   2  19        2.11       28.10     14.31 o 
   7   2  19        1.54       -0.42      4.16 o 
  -8   3  19        0.05       -2.33      2.76 o 
  -7   3  19       30.42       30.97      3.04 o 
  -6   3  19        7.07        9.25      1.71 o 
  -5   3  19        1.76        2.00      1.23 o 
  -4   3  19       12.75       17.24      2.34 o 
  -3   3  19      164.93      157.01      3.68 o 
  -2   3  19       15.47       11.10      2.27 o 
  -1   3  19       16.09       14.92      2.71 o 
   0   3  19       36.75       28.71      2.07 o 
   1   3  19       44.84       43.29      2.31 o 
   2   3  19        2.26       -0.83      1.28 o 
   3   3  19        7.91       11.56      2.77 o 
   4   3  19        0.12       -1.33      1.58 o 
   5   3  19       23.96       25.92      3.11 o 
   6   3  19        0.52        1.50      2.77 o 
   7   3  19        0.03        3.66      7.96 o 
  -8   4  19       15.56        5.00      5.35 o 
  -7   4  19        4.83        4.54      2.66 o 
  -6   4  19        0.00       -2.08      2.08 o 
  -5   4  19        2.88        4.56      1.70 o 
  -4   4  19       25.24       29.35      2.67 o 
  -3   4  19        0.01        2.89      1.67 o 
  -2   4  19      182.61      204.83      5.75 o 
  -1   4  19       16.53       20.71      2.60 o 
   0   4  19        7.82        7.76      1.94 o 
   1   4  19       32.39       33.65      2.43 o 
   2   4  19        2.71        2.69      1.76 o 
   3   4  19       17.51       24.63      2.80 o 
   4   4  19        0.90        0.79      2.28 o 
   5   4  19        0.89        0.74      2.86 o 
   6   4  19        0.24        1.68      4.56 o 
  -7   5  19        0.16       -3.23      3.23 o 
  -6   5  19        5.58       11.04      5.04 o 
  -5   5  19       10.32        9.71      3.54 o 
  -4   5  19       61.12       68.59      6.76 o 
  -3   5  19        1.29        3.08      1.88 o 
  -2   5  19        0.11       -1.89      1.89 o 
  -1   5  19        5.29        7.45      2.30 o 
   0   5  19       52.67       48.00      3.50 o 
   1   5  19        1.01        2.51      1.72 o 
   2   5  19       64.57       63.30      3.98 o 
   3   5  19       17.14       19.12      3.62 o 
   4   5  19       17.28       21.91      4.73 o 
   5   5  19       18.47       20.57      7.40 o 
   6   5  19        1.52        2.88      4.66 o 
  -7   6  19       16.27       28.24      9.07 o 
  -6   6  19       30.92       24.91      5.95 o 
  -5   6  19        7.23       10.07      4.92 o 
  -4   6  19       20.28       22.43      3.41 o 
  -3   6  19        2.39        3.17      3.67 o 
  -2   6  19       12.74       11.72      2.55 o 
  -1   6  19        3.56        1.94      2.54 o 
   0   6  19       16.60       15.08      2.42 o 
   1   6  19       52.53       59.75      3.61 o 
   2   6  19        9.18        9.15      2.88 o 
   3   6  19       59.96       64.10      5.94 o 
   4   6  19        2.06        1.35      3.43 o 
   5   6  19        8.03       13.02      4.19 o 
  -6   7  19        5.42       -0.64      6.20 o 
  -5   7  19        0.07       -0.21      4.08 o 
  -4   7  19       25.27       26.28      4.37 o 
  -3   7  19        0.48       -2.28      2.62 o 
  -2   7  19        3.55       12.26      4.27 o 
  -1   7  19        0.25       -2.69      2.69 o 
   0   7  19       22.85       24.14      3.36 o 
   1   7  19        2.32       -1.53      2.32 o 
   2   7  19        6.58        4.56      3.70 o 
   3   7  19        0.08        3.10      6.47 o 
   4   7  19       14.73       17.20      4.30 o 
  -3   8  19        6.26       11.94      4.53 o 
  -2   8  19        1.06        0.94      3.19 o 
  -1   8  19       10.61        4.07      4.03 o 
   0   8  19       20.22       21.66      3.54 o 
   1   8  19        3.42        7.53      2.96 o 
   2   8  19        8.35        7.04      5.46 o 
  -8   0  20        0.07       -1.59      4.77 o 
  -6   0  20       73.26       72.70      5.18 o 
  -4   0  20        3.79       -0.55      1.57 o 
  -2   0  20      864.19      851.41     13.37 o 
   0   0  20      490.57      507.32     13.17 o 
   2   0  20       44.22       39.19      3.66 o 
   4   0  20        3.44        6.96      3.17 o 
   6   0  20        3.81        3.88      3.96 o 
  -9   1  20       27.37       25.62      8.43 o 
  -8   1  20       12.14        6.53      3.47 o 
  -7   1  20      105.53      101.93      5.22 o 
  -6   1  20        6.83        6.09      1.86 o 
  -5   1  20        1.41        3.81      1.49 o 
  -4   1  20       31.56       30.45      2.08 o 
  -3   1  20       63.04       63.58      2.56 o 
  -2   1  20       13.25       12.39      1.60 o 
  -1   1  20      130.54      118.78      3.02 o 
   0   1  20       72.44       63.37      2.32 o 
   1   1  20      146.88      126.19      3.71 o 
   2   1  20        6.50        7.56      1.93 o 
   3   1  20       64.61       61.05      4.57 o 
   4   1  20        4.06        2.46      2.18 o 
   5   1  20        2.99        6.70      2.68 o 
   6   1  20        0.40        4.20      2.86 o 
  -8   2  20        4.45        3.12      2.54 o 
  -7   2  20        2.04        0.74      1.76 o 
  -6   2  20       12.40        9.83      1.85 o 
  -5   2  20      168.00      167.75      4.19 o 
  -4   2  20       19.57       14.04      1.80 o 
  -3   2  20      242.56      231.70      4.36 o 
  -2   2  20      143.70      136.78      3.66 o 
  -1   2  20       14.05       10.37      1.87 o 
   0   2  20       83.12       95.29      3.93 o 
   1   2  20       25.20       28.21      3.21 o 
   2   2  20        2.34        1.85      1.80 o 
   3   2  20       68.76       70.93      3.95 o 
   4   2  20        0.98        1.55      1.89 o 
   5   2  20        0.88        0.54      2.32 o 
   6   2  20       10.36       10.38      3.60 o 
  -8   3  20        1.18       -2.79      2.79 o 
  -7   3  20       12.97        5.61      2.31 o 
  -6   3  20        3.07        3.33      1.52 o 
  -5   3  20       36.09       38.44      3.50 o 
  -4   3  20       26.89       25.85      2.01 o 
  -3   3  20       46.39       43.58      2.75 o 
  -2   3  20       93.52      107.98      3.96 o 
  -1   3  20       20.67       17.09      1.99 o 
   0   3  20       19.15       19.36      1.92 o 
   1   3  20       13.07        9.96      1.56 o 
   2   3  20       41.85       47.49      3.66 o 
   3   3  20       28.16       28.50      2.52 o 
   4   3  20       48.74       54.75      3.44 o 
   5   3  20        2.82        4.58      2.78 o 
   6   3  20       13.18       18.30      8.27 o 
  -8   4  20        2.76        6.20      6.68 o 
  -7   4  20        0.36       -0.33      2.63 o 
  -6   4  20       19.84       19.78      2.98 o 
  -5   4  20        5.99        4.83      2.46 o 
  -4   4  20        0.04        0.71      1.71 o 
  -3   4  20       16.01       21.82      2.47 o 
  -2   4  20      147.91      129.19      6.24 o 
  -1   4  20      113.67      125.61      5.34 o 
   0   4  20        4.34        2.31      1.92 o 
   1   4  20       20.19       25.24      2.30 o 
   2   4  20       18.09       16.38      2.36 o 
   3   4  20       13.66       23.28      3.33 o 
   4   4  20        0.01        0.86      2.68 o 
   5   4  20        2.27        4.03      3.87 o 
   6   4  20        8.22        2.80      6.24 o 
  -7   5  20        0.04        9.09      6.31 o 
  -6   5  20        5.27        5.25      3.55 o 
  -5   5  20        0.01       -0.29      2.20 o 
  -4   5  20       87.10       82.39      5.37 o 
  -3   5  20        3.27        2.01      1.95 o 
  -2   5  20       13.48       16.13      2.81 o 
  -1   5  20        9.93       12.76      4.09 o 
   0   5  20       13.32       12.61      2.36 o 
   1   5  20       23.15       26.79      2.65 o 
   2   5  20        0.04       -1.85      2.46 o 
   3   5  20        6.23        9.67      3.19 o 
   4   5  20        2.06        7.52      3.68 o 
   5   5  20       26.02       29.88     10.82 o 
  -6   6  20       34.84       57.26      7.53 o 
  -5   6  20        2.15        5.89      3.70 o 
  -4   6  20       29.89       32.21      4.57 o 
  -3   6  20        3.17        6.19      2.67 o 
  -2   6  20        2.50        3.66      2.24 o 
  -1   6  20       11.23       15.61      2.95 o 
   0   6  20       10.13       11.10      2.48 o 
   1   6  20       14.10       12.83      2.35 o 
   2   6  20       16.89       23.11      3.50 o 
   3   6  20       30.78       36.35      4.90 o 
   4   6  20       10.03        5.60      3.79 o 
   5   6  20        1.37        1.54      4.72 o 
  -5   7  20        4.45       13.14      5.23 o 
  -4   7  20        1.80        2.57      3.26 o 
  -3   7  20        0.01       -0.11      3.04 o 
  -2   7  20       43.15       42.56      4.92 o 
  -1   7  20       40.74       54.60      5.51 o 
   0   7  20       33.76       38.79      4.16 o 
   1   7  20       10.76       10.54      3.03 o 
   2   7  20        7.37        4.83      2.94 o 
   3   7  20       25.06       31.23      5.47 o 
  -3   8  20        1.27       -4.14      4.14 o 
  -2   8  20       28.75       39.96      5.72 o 
  -1   8  20       10.97       13.03      4.42 o 
   0   8  20        1.28        1.54      2.61 o 
   1   8  20        0.15       -0.49      2.99 o 
   2   8  20        1.31       -1.27      5.89 o 
  -7   0  21       35.59       28.62      4.09 o 
  -5   0  21       10.43       11.36      2.62 o 
  -3   0  21       15.03       24.33      2.29 o 
  -1   0  21      741.01      692.74     13.27 o 
   1   0  21       47.39       31.28      2.77 o 
   3   0  21        7.59        6.83      3.40 o 
   5   0  21       18.21       18.36      4.48 o 
  -8   1  21        5.87        5.18      2.74 o 
  -7   1  21       23.05       26.06      3.50 o 
  -6   1  21        0.05       -1.65      1.84 o 
  -5   1  21        2.23       -0.21      1.71 o 
  -4   1  21      200.03      187.23      4.07 o 
  -3   1  21      100.58       90.71      3.29 o 
  -2   1  21       13.23       12.64      1.66 o 
  -1   1  21       72.50       72.21      2.91 o 
   0   1  21       30.31       36.03      2.45 o 
   1   1  21       11.91        9.97      1.76 o 
   2   1  21       31.36       38.58      2.96 o 
   3   1  21        0.56        4.41      1.95 o 
   4   1  21        0.07       -1.95      1.95 o 
   5   1  21       11.88       12.37      3.01 o 
   6   1  21        2.61        1.13      2.59 o 
  -8   2  21        0.14       -2.32      2.32 o 
  -7   2  21        2.26        0.75      1.99 o 
  -6   2  21       55.87       53.34      3.10 o 
  -5   2  21      110.20      112.47      3.85 o 
  -4   2  21        7.12        9.07      1.65 o 
  -3   2  21       34.01       31.34      2.29 o 
  -2   2  21       65.14       64.63      2.94 o 
  -1   2  21        3.00        2.45      1.97 o 
   0   2  21      104.14       97.74      3.75 o 
   1   2  21       19.14       15.66      1.95 o 
   2   2  21       67.57       63.94      3.60 o 
   3   2  21        1.24        1.27      1.84 o 
   4   2  21       46.45       40.16      3.27 o 
   5   2  21        0.09       -3.09      3.35 o 
   6   2  21       26.32       34.54      6.44 o 
  -8   3  21       10.58       10.59      5.01 o 
  -7   3  21        4.56        1.76      2.45 o 
  -6   3  21       36.77       31.68      2.34 o 
  -5   3  21       83.97       94.34      3.09 o 
  -4   3  21        3.83        4.83      1.59 o 
  -3   3  21       35.97       45.43      2.89 o 
  -2   3  21       26.04       29.68      2.43 o 
  -1   3  21       23.11       24.13      2.31 o 
   0   3  21       39.32       34.82      2.39 o 
   1   3  21       21.17       22.51      2.56 o 
   2   3  21        3.09        2.83      1.69 o 
   3   3  21       12.95       16.67      2.34 o 
   4   3  21        5.85        4.72      2.04 o 
   5   3  21       19.79       20.04      3.45 o 
   6   3  21        0.01       -0.16      7.00 o 
  -7   4  21        6.80       11.05      3.54 o 
  -6   4  21        1.20        4.36      2.99 o 
  -5   4  21        0.01        2.95      2.29 o 
  -4   4  21       47.85       60.41      3.68 o 
  -3   4  21        2.12        4.77      1.98 o 
  -2   4  21        9.80       10.03      2.30 o 
  -1   4  21        4.85        1.20      2.71 o 
   0   4  21        7.87        9.81      1.99 o 
   1   4  21       15.31       19.47      2.19 o 
   2   4  21       31.38       30.62      3.20 o 
   3   4  21        6.34        7.91      3.05 o 
   4   4  21        4.88        5.28      3.17 o 
   5   4  21       12.44        4.83      4.33 o 
   6   4  21        0.07        4.93      7.48 o 
  -7   5  21        3.23        1.69      5.43 o 
  -6   5  21       12.55       15.26      4.40 o 
  -5   5  21        3.98        7.04      3.71 o 
  -4   5  21       28.79       29.78      5.11 o 
  -3   5  21        4.48        3.36      2.04 o 
  -2   5  21        3.96        2.31      3.22 o 
  -1   5  21        7.33        9.96      2.56 o 
   0   5  21       23.79       19.43      3.01 o 
   1   5  21       11.64       10.90      2.16 o 
   2   5  21       22.39       32.29      3.85 o 
   3   5  21       11.60       10.04      4.38 o 
   4   5  21        7.45        9.80      5.16 o 
   5   5  21        0.21        0.17      4.71 o 
  -6   6  21        8.43        3.93      5.07 o 
  -5   6  21        2.62        1.39      3.52 o 
  -4   6  21        1.98        1.53      4.07 o 
  -3   6  21        6.90       15.04      3.58 o 
  -2   6  21        1.80        2.34      3.33 o 
  -1   6  21        2.22        3.46      2.52 o 
   0   6  21        2.51        1.19      2.37 o 
   1   6  21       12.65       10.10      2.29 o 
   2   6  21        0.05       -0.48      2.49 o 
   3   6  21        6.48        4.10      4.02 o 
   4   6  21        1.42        9.56      5.10 o 
  -5   7  21        0.10       -5.25      5.57 o 
  -4   7  21        5.52       17.28      5.89 o 
  -3   7  21       18.52       22.66      4.14 o 
  -2   7  21        0.01        5.58      3.29 o 
  -1   7  21        1.23        6.50      3.23 o 
   0   7  21        0.37        3.50      3.23 o 
   1   7  21       63.49       61.07      5.14 o 
   2   7  21       13.52       10.91      3.85 o 
   3   7  21        0.39        7.60      3.86 o 
  -1   8  21        0.05        4.61      5.73 o 
   1   8  21       15.06       19.09      7.64 o 
  -6   0  22       21.29       22.65      3.69 o 
  -4   0  22       56.37       53.43      6.78 o 
  -2   0  22      221.47      228.41      9.60 o 
   0   0  22      154.92      162.47     12.29 o 
   2   0  22       10.50       17.16      4.14 o 
   4   0  22        0.30       -0.88      3.10 o 
   6   0  22       14.26       11.98      4.82 o 
  -8   1  22        6.92        4.44      5.09 o 
  -7   1  22       29.61       23.82      3.29 o 
  -6   1  22        0.02       -1.75      1.75 o 
  -5   1  22       15.90       22.52      3.50 o 
  -4   1  22        6.60        5.98      1.52 o 
  -3   1  22      183.19      169.47      4.05 o 
  -2   1  22       38.35       35.96      2.56 o 
  -1   1  22       14.29        7.82      1.55 o 
   0   1  22       24.88       25.33      2.26 o 
   1   1  22       16.28       13.23      1.95 o 
   2   1  22       50.75       51.92      3.69 o 
   3   1  22       11.17        7.91      3.28 o 
   4   1  22        7.34        8.96      2.72 o 
   5   1  22       11.49       12.38      3.20 o 
   6   1  22        4.03        4.14      3.46 o 
  -8   2  22        3.55        1.97      3.77 o 
  -7   2  22        1.98       -1.59      1.99 o 
  -6   2  22       24.39       26.69      2.56 o 
  -5   2  22       26.08       21.49      2.16 o 
  -4   2  22        0.14       -0.87      1.37 o 
  -3   2  22       57.92       51.25      2.81 o 
  -2   2  22        0.15       -1.44      1.44 o 
  -1   2  22        8.21        6.02      1.83 o 
   0   2  22       43.93       44.21      2.74 o 
   1   2  22        7.16        7.76      1.73 o 
   2   2  22        2.75        5.03      2.76 o 
   3   2  22       48.22       51.95      3.56 o 
   4   2  22        6.94        4.12      2.73 o 
   5   2  22        0.10        0.60      2.53 o 
   6   2  22        2.00        3.08      6.28 o 
  -7   3  22        7.88        8.94      2.82 o 
  -6   3  22        0.15        0.41      1.72 o 
  -5   3  22       35.93       33.43      2.30 o 
  -4   3  22       25.66       22.33      2.17 o 
  -3   3  22        6.60        4.15      1.72 o 
  -2   3  22       18.58       13.59      2.30 o 
  -1   3  22        2.04        3.52      1.67 o 
   0   3  22       14.51       14.60      2.17 o 
   1   3  22        0.22       -0.04      1.50 o 
   2   3  22        7.26        3.94      1.86 o 
   3   3  22        0.12       -0.87      1.88 o 
   4   3  22       34.35       38.49      3.78 o 
   5   3  22        1.96        1.21      3.62 o 
  -7   4  22       21.24       35.23      4.71 o 
  -6   4  22        9.22       12.37      3.62 o 
  -5   4  22        0.73       -0.93      2.25 o 
  -4   4  22       38.42       38.54      3.17 o 
  -3   4  22        0.39       -0.41      1.76 o 
  -2   4  22       30.22       24.06      3.03 o 
  -1   4  22       11.08       16.70      2.64 o 
   0   4  22       10.51       10.45      2.17 o 
   1   4  22       24.36       21.63      3.14 o 
   2   4  22        9.43        7.40      2.46 o 
   3   4  22       34.66       31.91      3.53 o 
   4   4  22       24.20       32.58      5.28 o 
   5   4  22       17.63       24.18      7.13 o 
  -6   5  22        0.30       -1.03      3.54 o 
  -5   5  22        3.06        6.52      5.25 o 
  -4   5  22        9.40        6.52      2.83 o 
  -3   5  22       37.27       34.51      3.66 o 
  -2   5  22        1.49        1.41      2.68 o 
  -1   5  22        3.03        1.20      2.29 o 
   0   5  22       35.54       39.92      3.56 o 
   1   5  22       31.35       39.44      3.28 o 
   2   5  22        0.30       -1.38      2.32 o 
   3   5  22       26.71       34.35      4.78 o 
   4   5  22        2.53        2.70      5.03 o 
   5   5  22        0.37       -1.61      5.00 o 
  -6   6  22       27.93       41.00      7.31 o 
  -5   6  22        0.73       -1.22      4.55 o 
  -4   6  22        8.49        8.59      3.80 o 
  -3   6  22       13.25       11.94      3.93 o 
  -2   6  22       52.01       59.87      5.60 o 
  -1   6  22        0.78       -0.21      2.76 o 
   0   6  22       32.44       27.22      4.36 o 
   1   6  22       29.07       31.05      3.52 o 
   2   6  22        0.67       -2.14      3.98 o 
   3   6  22        5.95        5.23      4.76 o 
   4   6  22       25.15       28.92      6.77 o 
  -4   7  22        4.71        9.13      4.64 o 
  -3   7  22        9.20       13.28      5.06 o 
  -2   7  22        3.81        4.81      3.33 o 
  -1   7  22        7.52       13.88      4.15 o 
   0   7  22        2.38        3.06      3.42 o 
   1   7  22        1.44        5.97      3.60 o 
   2   7  22        9.87       13.53      3.98 o 
  -7   0  23        6.71        6.68      5.09 o 
  -5   0  23        0.54        2.90      3.70 o 
  -3   0  23       16.44       19.59      2.69 o 
  -1   0  23       15.61       10.27      3.25 o 
   1   0  23        2.09        1.70      2.87 o 
   3   0  23        0.18       -0.84      3.66 o 
   5   0  23       82.92       88.82      9.31 o 
  -7   1  23        3.35        0.43      2.47 o 
  -6   1  23       27.28       28.85      2.94 o 
  -5   1  23        4.58        0.84      1.72 o 
  -4   1  23       35.36       40.35      2.65 o 
  -3   1  23       56.74       47.45      2.62 o 
  -2   1  23       84.29       91.86      3.34 o 
  -1   1  23        1.26       -1.43      1.43 o 
   0   1  23       24.53       21.52      2.19 o 
   1   1  23        5.39        1.02      1.50 o 
   2   1  23       42.50       34.23      3.56 o 
   3   1  23       33.19       39.98      4.59 o 
   4   1  23       57.74       61.21      4.76 o 
   5   1  23        0.16        0.00      2.51 o 
  -8   2  23        0.01        5.73      6.68 o 
  -7   2  23        0.02       -0.12      2.14 o 
  -6   2  23        7.02        5.76      2.00 o 
  -5   2  23      104.55      100.13      4.01 o 
  -4   2  23        1.20        1.38      1.92 o 
  -3   2  23        2.84        2.23      1.73 o 
  -2   2  23        1.30        0.61      1.63 o 
  -1   2  23       13.10       17.22      2.17 o 
   0   2  23        0.52       -0.83      1.39 o 
   1   2  23        4.73        8.95      2.05 o 
   2   2  23        0.13        3.19      1.89 o 
   3   2  23        0.12        0.64      2.16 o 
   4   2  23        4.32        4.88      2.84 o 
   5   2  23        0.36        0.94      3.12 o 
  -7   3  23       36.68       31.76      4.21 o 
  -6   3  23        2.28        2.06      2.02 o 
  -5   3  23        8.46        5.33      1.69 o 
  -4   3  23        1.00        1.71      1.59 o 
  -3   3  23        5.30        2.75      1.99 o 
  -2   3  23        0.24        0.94      1.59 o 
  -1   3  23        6.90        4.86      1.64 o 
   0   3  23        0.81        2.49      1.54 o 
   1   3  23       35.19       45.56      3.75 o 
   2   3  23       14.19       12.50      2.21 o 
   3   3  23        7.26        8.20      2.15 o 
   4   3  23        5.46        3.99      2.32 o 
   5   3  23        8.73       15.43      8.43 o 
  -7   4  23        6.40       14.48      7.32 o 
  -6   4  23        0.07       -1.95      2.93 o 
  -5   4  23        2.48       -2.26      2.66 o 
  -4   4  23        0.43        0.98      1.96 o 
  -3   4  23        0.57        0.01      1.77 o 
  -2   4  23       15.66       18.75      3.23 o 
  -1   4  23        3.41        1.01      2.06 o 
   0   4  23       12.09       16.13      2.48 o 
   1   4  23        3.39        5.37      2.46 o 
   2   4  23       46.79       46.46      4.01 o 
   3   4  23        0.32        1.76      2.48 o 
   4   4  23       11.07        7.17      5.92 o 
   5   4  23       17.37       29.27      9.86 o 
  -6   5  23       21.72       15.02      5.73 o 
  -5   5  23        3.41        3.44      3.60 o 
  -4   5  23       30.61       35.53      5.17 o 
  -3   5  23        2.17        6.28      2.43 o 
  -2   5  23       11.33       12.10      2.98 o 
  -1   5  23       27.69       27.11      3.55 o 
   0   5  23        7.78        1.29      2.19 o 
   1   5  23        0.90        0.09      2.18 o 
   2   5  23       48.96       57.71      4.87 o 
   3   5  23        4.91        6.42      4.89 o 
   4   5  23        0.88        3.26      5.08 o 
  -5   6  23       21.46       22.94      5.92 o 
  -4   6  23        1.52        0.42      3.39 o 
  -3   6  23        0.19       -2.23      3.11 o 
  -2   6  23        4.60        6.51      3.17 o 
  -1   6  23       59.75       66.10      6.02 o 
   0   6  23        1.59       -2.31      2.31 o 
   1   6  23        7.40        9.54      3.04 o 
   2   6  23        0.23       -2.53      4.43 o 
   3   6  23        1.94        2.79      4.82 o 
  -3   7  23        0.45       -2.36      4.22 o 
  -2   7  23        1.52       11.54      5.03 o 
  -1   7  23        9.56        9.38      3.77 o 
   0   7  23        1.33       -0.08      4.19 o 
   1   7  23       22.68       28.38      6.08 o 
  -6   0  24        0.21       -1.46      3.06 o 
  -4   0  24       24.84       20.46      2.72 o 
  -2   0  24       32.48       36.30      3.76 o 
   0   0  24      162.72      126.70      8.47 o 
   2   0  24      139.81      141.36      9.42 o 
   4   0  24       56.37       64.45     18.06 o 
  -7   1  24        0.02       -0.34      2.53 o 
  -6   1  24        4.57        4.89      2.05 o 
  -5   1  24        7.35        5.86      1.92 o 
  -4   1  24       24.33       23.40      2.47 o 
  -3   1  24        3.44        6.00      1.81 o 
  -2   1  24       25.27       22.25      2.40 o 
  -1   1  24        0.62       -0.53      1.50 o 
   0   1  24       20.87       37.26      5.78 o 
   1   1  24        7.81        6.72      2.45 o 
   2   1  24        0.13        1.63      2.17 o 
   3   1  24       34.47       45.23      4.98 o 
   4   1  24        2.76        0.31      2.69 o 
   5   1  24        6.41        7.02      3.45 o 
  -7   2  24        0.09       -1.09      2.49 o 
  -6   2  24        6.14        4.73      5.11 o 
  -5   2  24       31.67       26.92      2.95 o 
  -4   2  24        0.88        0.17      1.66 o 
  -3   2  24        3.73        1.73      2.09 o 
  -2   2  24        7.87        7.07      1.82 o 
  -1   2  24        1.86        2.93      1.64 o 
   0   2  24        3.79        4.45      1.75 o 
   1   2  24      118.95      124.27      4.58 o 
   2   2  24       14.79       13.15      2.48 o 
   3   2  24        0.01        0.93      2.38 o 
   4   2  24        8.11        8.76      2.91 o 
   5   2  24        1.83        4.81      4.55 o 
  -7   3  24       17.33       16.38      6.13 o 
  -6   3  24        4.04        6.40      2.42 o 
  -5   3  24        0.43        3.09      1.86 o 
  -4   3  24        0.14       -0.39      1.59 o 
  -3   3  24        1.79        1.32      1.70 o 
  -2   3  24       30.37       36.43      2.89 o 
  -1   3  24        0.05        0.87      1.57 o 
   0   3  24        0.22        5.90      1.79 o 
   1   3  24        1.98       -0.27      1.70 o 
   2   3  24       12.64       12.54      2.34 o 
   3   3  24        0.47       -1.43      1.99 o 
   4   3  24       29.81       41.72      4.87 o 
   5   3  24        6.29       15.11      9.07 o 
  -6   4  24        3.99        6.97      3.41 o 
  -5   4  24       17.90       21.13      4.04 o 
  -4   4  24        3.50        3.26      2.17 o 
  -3   4  24        9.53       13.42      2.75 o 
  -2   4  24        1.94        1.14      2.19 o 
  -1   4  24        0.96       -0.08      2.28 o 
   0   4  24       36.87       40.83      3.32 o 
   1   4  24       39.32       41.45      3.53 o 
   2   4  24        0.12       -2.30      2.30 o 
   3   4  24       33.46       47.00      4.83 o 
   4   4  24       11.07       11.29      4.87 o 
  -6   5  24        2.12       -1.03      4.76 o 
  -5   5  24        8.73       13.06      4.29 o 
  -4   5  24        0.84       -1.38      3.39 o 
  -3   5  24       15.81       21.14      3.59 o 
  -2   5  24        3.62        2.58      3.17 o 
  -1   5  24        2.29        1.77      2.46 o 
   0   5  24       11.55        6.47      2.87 o 
   1   5  24        0.32        1.35      2.26 o 
   2   5  24        3.79        8.59      3.75 o 
   3   5  24       38.77       40.89      7.19 o 
   4   5  24        0.17        0.43      5.05 o 
  -4   6  24        2.01       -3.54      4.40 o 
  -3   6  24        5.45       10.11      4.10 o 
  -2   6  24        9.96        9.17      3.75 o 
  -1   6  24        6.88       10.73      3.75 o 
   0   6  24        0.98        1.66      2.85 o 
   1   6  24       13.77       18.37      5.90 o 
   2   6  24        0.31        1.82      6.84 o 
  -2   7  24        6.80        9.08      4.96 o 
  -1   7  24        1.87        1.46      4.61 o 
   0   7  24        4.19        7.86      5.11 o 
  -5   0  25        0.03        0.36      2.38 o 
  -3   0  25        7.36        4.16      2.09 o 
  -1   0  25       12.62       11.53      3.88 o 
   1   0  25        3.49        3.16      3.17 o 
   3   0  25       38.20       33.79      7.64 o 
  -7   1  25        0.04        3.82      5.25 o 
  -6   1  25        0.13        0.14      1.83 o 
  -5   1  25        5.81        4.98      1.98 o 
  -4   1  25        7.18        9.52      2.29 o 
  -3   1  25        0.41        0.04      1.72 o 
  -2   1  25       12.41        8.40      2.10 o 
  -1   1  25       21.09       19.81      2.51 o 
   0   1  25       24.66       33.07      3.53 o 
   1   1  25        2.76        7.24      2.71 o 
   2   1  25       20.06       17.29      3.07 o 
   3   1  25       17.87       31.14      3.70 o 
   4   1  25        4.85        1.66      2.53 o 
  -7   2  25        3.78        7.69      4.32 o 
  -6   2  25        3.31        4.95      4.02 o 
  -5   2  25        0.37       -1.59      1.91 o 
  -4   2  25       50.45       51.09      3.64 o 
  -3   2  25        5.82        7.80      2.15 o 
  -2   2  25       10.40       10.93      2.07 o 
  -1   2  25        0.16       -0.80      1.54 o 
   0   2  25       34.92       36.36      2.75 o 
   1   2  25       17.70       22.08      2.45 o 
   2   2  25       44.09       36.28      3.85 o 
   3   2  25        7.14        9.98      2.85 o 
   4   2  25        5.79        2.63      3.07 o 
  -6   3  25        1.26        1.10      2.91 o 
  -5   3  25       10.44       14.69      2.71 o 
  -4   3  25        8.53        9.53      2.08 o 
  -3   3  25       10.06       11.48      2.21 o 
  -2   3  25       21.28       23.58      2.60 o 
  -1   3  25      141.06      157.62      5.14 o 
   0   3  25       51.23       50.96      3.28 o 
   1   3  25        4.77        3.69      1.86 o 
   2   3  25       11.26       13.53      3.05 o 
   3   3  25        1.31       -2.67      2.67 o 
   4   3  25       15.73       24.82      8.91 o 
  -6   4  25        0.52        0.20      5.04 o 
  -5   4  25        4.32       14.40      5.83 o 
  -4   4  25        7.08        2.99      2.60 o 
  -3   4  25        5.49        7.05      2.37 o 
  -2   4  25        2.96       12.15      2.77 o 
  -1   4  25        8.26        6.64      2.31 o 
   0   4  25       15.79       21.33      2.89 o 
   1   4  25        2.42       -0.55      2.24 o 
   2   4  25        5.49       15.61      3.45 o 
   3   4  25        4.01        4.88      4.41 o 
   4   4  25       18.59       14.96      8.59 o 
  -5   5  25        2.70        5.07      5.27 o 
  -4   5  25        0.73        2.18      3.66 o 
  -3   5  25       19.65       21.38      3.82 o 
  -2   5  25        0.38        1.99      3.08 o 
  -1   5  25        5.75       10.20      3.69 o 
   0   5  25        1.50        1.05      2.57 o 
   1   5  25       10.73       18.11      4.26 o 
   2   5  25       22.11       26.24      6.40 o 
   3   5  25        0.63        7.80     14.48 o 
  -4   6  25        0.53       10.42      5.68 o 
  -3   6  25        5.29       11.46      5.29 o 
  -2   6  25        0.13        0.41      3.48 o 
  -1   6  25        0.87       -3.24      3.24 o 
   0   6  25       43.08       50.68      5.83 o 
   1   6  25       31.22       31.43      8.67 o 
   2   6  25        0.03       -2.13      5.03 o 
  -6   0  26        0.14       -1.27      2.78 o 
  -4   0  26        4.90        1.29      2.08 o 
  -2   0  26       11.49        6.54      3.32 o 
   0   0  26        0.08        1.89      3.20 o 
   2   0  26        1.06        0.55      3.26 o 
   4   0  26        0.41        3.50      6.36 o 
  -6   1  26        4.25        6.46      2.78 o 
  -5   1  26        9.36       14.09      2.58 o 
  -4   1  26        0.26        1.96      1.80 o 
  -3   1  26        1.22        0.11      1.85 o 
  -2   1  26       25.03       24.84      2.81 o 
  -1   1  26       20.52       22.50      4.70 o 
   0   1  26       19.68       19.44      3.02 o 
   1   1  26       52.71       64.50      4.77 o 
   2   1  26       14.30       14.59      3.06 o 
   3   1  26        0.69        3.99      2.90 o 
   4   1  26        1.89       -1.20      4.09 o 
  -7   2  26       13.55       10.02      6.68 o 
  -6   2  26        8.46        5.64      2.74 o 
  -5   2  26        3.15        3.19      2.26 o 
  -4   2  26        0.00       -0.10      1.95 o 
  -3   2  26       27.24       30.51      3.03 o 
  -2   2  26       46.73       58.45      3.71 o 
  -1   2  26        0.58        2.17      1.98 o 
   0   2  26       11.67        8.64      2.40 o 
   1   2  26       12.81       12.61      4.28 o 
   2   2  26        0.29        1.39      2.35 o 
   3   2  26        0.44       -2.80      2.80 o 
   4   2  26        6.92        9.84      3.76 o 
  -6   3  26        9.52       11.80      4.66 o 
  -5   3  26        0.21        0.96      3.85 o 
  -4   3  26        4.57        5.57      2.05 o 
  -3   3  26        4.20        8.28      2.04 o 
  -2   3  26       18.11       19.97      2.40 o 
  -1   3  26        8.49        7.36      2.05 o 
   0   3  26        2.84        3.40      1.87 o 
   1   3  26       23.18       31.11      2.75 o 
   2   3  26        1.28        5.90      2.80 o 
   3   3  26        0.05        0.92      3.80 o 
  -5   4  26       20.67       24.22      4.33 o 
  -4   4  26        0.93       -2.50      2.50 o 
  -3   4  26       19.42       25.79      3.48 o 
  -2   4  26       17.18        9.58      3.04 o 
  -1   4  26        1.95        1.68      2.23 o 
   0   4  26        3.01        2.63      2.38 o 
   1   4  26        1.33       -0.75      2.47 o 
   2   4  26       29.63       53.42      5.13 o 
   3   4  26        8.67        5.52      6.07 o 
  -4   5  26        6.65       13.10      9.39 o 
  -3   5  26        7.59        9.66      5.35 o 
  -2   5  26        9.33       13.39      5.37 o 
  -1   5  26        0.08        2.35      2.76 o 
   0   5  26        5.06        6.80      3.75 o 
   1   5  26       41.84       51.47      9.39 o 
   2   5  26        1.30        7.16      5.50 o 
  -3   6  26        1.26        2.91      5.37 o 
  -2   6  26       10.81       18.12     14.32 o 
  -1   6  26        2.41        2.59      5.27 o 
   0   6  26        0.06        1.61      5.19 o 
  -5   0  27        1.21       -1.70      3.18 o 
  -3   0  27       34.44       30.19      5.95 o 
  -1   0  27       25.43       28.31      5.09 o 
   1   0  27       11.85       18.74      4.66 o 
   3   0  27       17.52        9.23      6.84 o 
  -5   1  27        2.67        1.42      2.21 o 
  -4   1  27        0.01        1.99      1.93 o 
  -3   1  27        0.13       -0.40      1.72 o 
  -2   1  27        0.69        0.35      2.16 o 
  -1   1  27        1.26        3.86      2.33 o 
   0   1  27       14.32       15.44      3.04 o 
   1   1  27        0.07        2.06      3.54 o 
   2   1  27       16.15       20.26      3.40 o 
   3   1  27       10.45       20.17      5.47 o 
  -6   2  27        0.24       -0.55      2.74 o 
  -5   2  27        1.05       -0.17      2.33 o 
  -4   2  27       13.77       12.48      3.05 o 
  -3   2  27       16.87       26.01      2.87 o 
  -2   2  27        1.59        1.87      2.06 o 
  -1   2  27       72.66       77.59      4.40 o 
   0   2  27        0.59       -0.69      3.40 o 
   1   2  27        0.22       -1.18      2.34 o 
   2   2  27        7.21        5.54      3.18 o 
   3   2  27        0.21       -2.17      3.94 o 
  -5   3  27        0.00        1.37      3.81 o 
  -4   3  27       13.61        5.77      4.55 o 
  -3   3  27       14.92       18.59      2.61 o 
  -2   3  27        1.07        1.04      1.87 o 
  -1   3  27       10.90       16.00      2.57 o 
   0   3  27        0.44        1.89      1.85 o 
   1   3  27        0.77       -0.81      2.58 o 
   2   3  27        6.08        2.15      4.21 o 
   3   3  27       10.51        7.96      8.11 o 
  -5   4  27        5.67        9.71      7.80 o 
  -4   4  27        9.06       13.63      5.58 o 
  -3   4  27        9.44       14.26      3.31 o 
  -2   4  27        2.34        2.88      3.30 o 
  -1   4  27        0.40       -2.05      2.05 o 
   0   4  27        4.63        1.04      2.57 o 
   1   4  27        0.02       -2.97      2.97 o 
   2   4  27       65.64       93.00     10.06 o 
  -4   5  27        0.00        5.25      5.43 o 
  -3   5  27        6.14       -1.45      3.75 o 
  -2   5  27       23.61       31.21      7.08 o 
  -1   5  27        7.80        3.77      5.23 o 
   0   5  27       45.54       39.72      7.47 o 
   1   5  27        0.31        5.35      5.53 o 
  -4   0  28        0.61       -2.38      3.42 o 
  -2   0  28       18.52       22.53      4.76 o 
   0   0  28       54.99       56.44      6.63 o 
   2   0  28       10.48       10.34      6.68 o 
  -5   1  28       16.73       19.90      5.19 o 
  -4   1  28       20.31       24.74      4.13 o 
  -3   1  28       15.98       14.99      2.71 o 
  -2   1  28       15.52       18.20      4.32 o 
  -1   1  28        1.91        3.20      2.51 o 
   0   1  28        0.26       -0.31      2.37 o 
   1   1  28       12.79       12.40      3.61 o 
   2   1  28        0.63       -2.24      3.96 o 
  -5   2  28        2.70        0.51      3.10 o 
  -4   2  28        2.18        0.89      2.19 o 
  -3   2  28        0.51        1.49      2.18 o 
  -2   2  28        1.20        0.05      2.34 o 
  -1   2  28        1.14        1.77      2.24 o 
   0   2  28        7.50       15.04      3.10 o 
   1   2  28        4.33        2.91      3.87 o 
   2   2  28        2.18       -0.38      3.77 o 
   3   2  28        3.89       10.34      5.73 o 
  -5   3  28        1.80       -5.25      5.41 o 
  -4   3  28        0.31       -1.77      2.96 o 
  -3   3  28        3.88        8.11      3.54 o 
  -2   3  28        4.52        6.45      2.59 o 
  -1   3  28        1.17        2.16      2.32 o 
   0   3  28       10.61        1.43      6.84 o 
   1   3  28        0.69       11.30      7.16 o 
   2   3  28       18.22       39.62     10.18 o 
  -4   4  28       11.78        8.11      7.16 o 
  -3   4  28       21.45       23.86      4.49 o 
  -2   4  28        4.25        1.41      4.11 o 
  -1   4  28       10.00        9.86      4.63 o 
   0   4  28        0.86        4.22      4.67 o 
   1   4  28        0.71       -3.58      4.95 o 
   2   4  28        1.24       -3.02      7.16 o 
  -2   5  28        0.06       -2.54      5.16 o 
  -1   5  28        5.87       12.07      5.77 o 
   0   5  28       10.10       18.60      6.21 o 
  -3   0  29        0.43        2.55      4.93 o 
  -1   0  29       11.62       21.64      7.48 o 
   1   0  29       81.61       86.39     12.09 o 
  -4   1  29        0.93        2.24      3.93 o 
  -3   1  29        5.00        7.92      3.36 o 
  -2   1  29        0.02        0.01      3.64 o 
  -1   1  29        1.83        7.23      4.51 o 
   0   1  29        4.56        6.97      4.20 o 
   1   1  29        0.14        3.18      4.10 o 
  -5   2  29        1.36       -4.30      5.57 o 
  -4   2  29        0.17        3.97      3.18 o 
  -3   2  29        0.02        6.77      5.72 o 
  -2   2  29        1.41        2.61      3.65 o 
  -1   2  29        9.14       15.46      4.58 o 
   0   2  29       42.21       41.42      5.89 o 
   1   2  29        8.05        3.73      5.97 o 
   2   2  29       19.47       15.75      6.20 o 
  -4   3  29        0.19        7.00      6.05 o 
  -3   3  29        8.68       11.95      4.93 o 
  -2   3  29        0.17       10.02      7.48 o 
  -1   3  29        0.03        4.45      7.16 o 
   0   3  29       12.68       17.98      7.96 o 
   1   3  29       14.25        9.71      7.80 o 
  -3   4  29        1.72       -6.05      6.05 o 
  -2   4  29        3.24        8.59      7.48 o 
  -1   4  29        1.15       -6.36      6.68 o 
   0   4  29        8.82        4.30      7.48 o 
  -2   0  30        0.14       -5.89      5.89 o 
   0   0  30        9.75       16.39      7.16 o 
  -3   1  30        4.65       11.93      6.36 o 
  -2   1  30       45.66       57.79     12.73 o 
  -1   1  30       27.39       19.26      6.92 o 
   0   1  30        7.38        1.89      4.28 o 
  -4   2  30        4.97        9.23      6.84 o 
  -3   2  30        5.88        9.98      4.28 o 
  -2   2  30       20.06       19.08      5.81 o 
  -1   2  30        1.78        8.22      4.35 o 
   0   2  30        0.30        2.70      4.93 o 
   1   2  30        0.07        2.70      4.93 o 
  -2   3  30       12.72       18.30      7.96 o 
  -1   3  30        0.59        1.27      7.16 o 
                                                 
